# Supplementary material for: 4-Chloro-N′-[(Z)-4-(dimethyl­amino)benzyl­idene]benzohydrazide mono­hydrate
Source: Acta Crystallogr Sect E Struct Rep Online. 2008 Jul 26;64(Pt 8):o1594–5. doi: 10.1107/S1600536808022861 (PMC2962208; doi:10.1107/S1600536808022861)
Supplement: Supplementary file 2 [file e-64-o1594-Isup2.hkl]

#
# h,k,l, Fc-squared, Fo-squared, sigma(Fo-squared) and status flag
#
data_I
_shelx_title ' patil121_0m in P2(1)2(1)2(1)   (100K)'
_shelx_refln_list_code          4
_shelx_F_calc_maximum      293.63
_exptl_crystal_F_000       672.00
_reflns_d_resolution_high  0.7078
 
loop_
 _symmetry_equiv_pos_as_xyz
 'x, y, z'
 '-x+1/2, -y, z+1/2'
 '-x, y+1/2, -z+1/2'
 'x+1/2, -y+1/2, -z'
 
_cell_length_a     6.4418
_cell_length_b     6.9344
_cell_length_c    33.8083
_cell_angle_alpha  90.000
_cell_angle_beta   90.000
_cell_angle_gamma  90.000
 
_shelx_F_squared_multiplier     1.000
 
loop_
 _refln_index_h
 _refln_index_k
 _refln_index_l
 _refln_F_squared_calc
 _refln_F_squared_meas
 _refln_F_squared_sigma
 _refln_observed_status
   2   0   0     1009.76      860.61     39.80 o
   4   0   0     4014.84     3939.90    140.42 o
   6   0   0      212.75      169.75     34.23 o
   8   0   0       52.72        2.82     19.21 o
   1   1   0     1326.24     1383.77     19.43 o
   2   1   0     1537.65     1490.03     30.04 o
   3   1   0     1946.13     2385.33     44.78 o
   4   1   0       34.41       28.14      8.97 o
   5   1   0      119.57      110.81     13.98 o
   6   1   0        0.24       -2.47      7.74 o
   7   1   0     1202.90     1210.47     67.35 o
   8   1   0        2.06        3.38     12.90 o
   9   1   0      240.89      272.68     39.83 o
   0   2   0    86215.95    63862.23   2566.22 o
   1   2   0     3388.96     3458.39     39.76 o
   2   2   0      305.73      300.84      9.39 o
   3   2   0      308.76      282.67     19.32 o
   4   2   0      525.94      510.78     31.29 o
   5   2   0        3.13        4.05      7.18 o
   6   2   0       60.41       31.21     12.68 o
   7   2   0       38.39        0.35     10.57 o
   8   2   0        9.74       23.71     14.84 o
   1   3   0        1.17        3.66      2.48 o
   2   3   0      326.41      367.64     10.21 o
   3   3   0      134.39      185.94      9.89 o
   4   3   0       12.54        2.31      4.57 o
   5   3   0      146.14      130.62     12.03 o
   6   3   0       59.62       27.92     12.81 o
   7   3   0      228.81      228.23     29.85 o
   8   3   0        6.89       20.88      9.97 o
   0   4   0     4847.11     4543.82     83.40 o
   1   4   0     1684.66     1691.76     33.63 o
   2   4   0       96.77      110.19      7.25 o
   3   4   0        5.61        5.91      3.41 o
   4   4   0       80.21       90.10      8.55 o
   5   4   0       94.39       71.59     10.82 o
   6   4   0       17.51       32.09     11.47 o
   7   4   0       17.46       42.93     17.49 o
   8   4   0      117.34      104.51     37.57 o
   1   5   0      142.55      133.33     18.46 o
   2   5   0       47.82       50.92      9.25 o
   3   5   0      190.99      210.20     16.40 o
   4   5   0      176.58      186.25     19.71 o
   5   5   0       31.88       16.14      9.14 o
   6   5   0       44.80       40.24     13.34 o
   7   5   0      369.77      425.59     34.32 o
   0   6   0     1458.00     1458.21     85.05 o
   1   6   0       98.12      108.70     20.20 o
   2   6   0       75.97       83.52     20.90 o
   3   6   0       29.06       32.37     13.49 o
   4   6   0      203.90      211.92     21.63 o
   5   6   0       20.41       28.71     12.20 o
   6   6   0       36.37       73.31     17.40 o
   7   6   0        8.36       25.25     16.36 o
   1   7   0       13.47       -4.78     10.50 o
   2   7   0        0.27       20.42     21.45 o
   3   7   0       94.59       69.30     20.83 o
   4   7   0       78.76       37.47     16.50 o
   5   7   0       64.69       51.42     18.72 o
   6   7   0        0.26        0.88     16.40 o
   0   8   0       76.86       69.14     27.20 o
   1   8   0        9.01       -1.05     12.21 o
   2   8   0       19.08       18.55     14.51 o
   3   8   0       41.65       59.72     19.93 o
   4   8   0        6.90        4.40     13.73 o
   5   8   0        8.88        4.33     14.31 o
   1   9   0        1.03       30.96     16.96 o
   2   9   0        8.45       21.07     16.30 o
   3   9   0       55.09       27.80     18.24 o
   1   0   1       47.21       39.49      7.78 o
   2   0   1    10445.17     9666.22    191.05 o
   3   0   1      299.04      254.59     17.89 o
   4   0   1     1598.22     1555.28     52.01 o
   5   0   1       53.67       53.02     13.88 o
   6   0   1      564.44      585.76     39.27 o
   7   0   1       34.39       25.45     13.73 o
   8   0   1       19.72       24.87     15.49 o
   9   0   1        0.40        9.97     16.53 o
  -9   1   1       39.19       31.83     18.09 o
  -8   1   1      102.18      131.62     26.48 o
  -7   1   1      152.37      155.83     25.11 o
  -6   1   1       53.07       34.39     24.89 o
  -5   1   1      740.84      631.22     34.98 o
  -4   1   1      182.49      184.52     15.26 o
  -3   1   1     1390.96     1412.66     36.22 o
  -2   1   1      852.32      847.98     24.98 o
  -1   1   1     4450.57     4219.25    123.38 o
   0   1   1       67.70       64.57      2.75 o
   1   1   1     4386.81     4233.25     49.79 o
   2   1   1      825.84      799.15     22.12 o
   3   1   1     1401.45     1481.11     31.61 o
   4   1   1      184.96      181.93     14.98 o
   5   1   1      741.05      701.35     32.10 o
   6   1   1       50.51       61.62     15.85 o
   7   1   1      155.97      204.69     30.61 o
   8   1   1      103.71      101.50     45.62 o
   9   1   1       37.46       27.42     18.38 o
  -8   2   1       57.42       63.82     20.23 o
  -7   2   1       21.39       10.25     11.27 o
  -6   2   1      303.16      298.82     31.23 o
  -5   2   1      105.37      109.04     16.99 o
  -4   2   1     2020.67     2104.44     48.42 o
  -3   2   1       53.20       53.59      7.08 o
  -2   2   1     1878.47     1867.46     28.71 o
  -1   2   1      625.30      662.34     11.82 o
   0   2   1    20036.61    18586.47    203.95 o
   1   2   1      605.58      670.13     11.73 o
   2   2   1     1861.53     1813.47     28.27 o
   3   2   1       50.67       54.65      8.48 o
   4   2   1     2046.32     2070.97     52.43 o
   5   2   1      108.35       95.91     13.96 o
   6   2   1      311.98      269.81     28.47 o
   7   2   1       21.55        7.91     11.01 o
   8   2   1       52.79       63.97     19.21 o
  -8   3   1        2.79        4.56     11.13 o
  -7   3   1      216.32      210.85     38.44 o
  -6   3   1       45.26       20.13     38.29 o
  -5   3   1      302.35      261.10     17.68 o
  -4   3   1      423.52      426.62     17.58 o
  -3   3   1      851.00      944.67     28.69 o
  -2   3   1     3360.34     3436.35     46.54 o
  -1   3   1     2332.14     2400.98     39.96 o
   0   3   1        7.19        3.60      3.51 o
   1   3   1     2263.86     2434.90     34.49 o
   2   3   1     3324.99     3458.26     43.39 o
   3   3   1      866.70      973.15     20.31 o
   4   3   1      426.87      435.73     17.12 o
   5   3   1      298.75      279.70     17.32 o
   6   3   1       42.44       25.33     11.69 o
   7   3   1      219.20      191.07     32.33 o
   8   3   1        3.38        7.50      9.55 o
  -8   4   1       63.77       62.86     43.87 o
  -7   4   1       15.81       -2.09     11.73 o
  -6   4   1      241.89      240.14     26.88 o
  -5   4   1      164.80      148.72     18.74 o
  -4   4   1      598.52      609.59     20.20 o
  -3   4   1      131.71      138.20      8.21 o
  -2   4   1      264.64      264.76     11.23 o
  -1   4   1     2309.91     2345.91     41.74 o
   0   4   1     1209.91     1330.82     22.60 o
   1   4   1     2274.58     2346.31     37.74 o
   2   4   1      263.40      279.76     10.67 o
   3   4   1      134.74      142.03     10.50 o
   4   4   1      603.22      620.95     18.23 o
   5   4   1      158.46      149.89     14.48 o
   6   4   1      249.84      222.84     22.84 o
   7   4   1       14.81       -0.64     11.53 o
   8   4   1       60.76       52.84     20.89 o
  -7   5   1       83.17      109.58     18.91 o
  -6   5   1       16.52       13.86     16.35 o
  -5   5   1      389.78      372.01     27.62 o
  -4   5   1      141.35      170.49     28.65 o
  -3   5   1      260.83      278.35     18.60 o
  -2   5   1      917.74      940.48     29.27 o
  -1   5   1      449.37      440.19     18.19 o
   0   5   1        4.25       -0.89      7.24 o
   1   5   1      433.69      406.43     25.37 o
   2   5   1      902.17      910.38     31.30 o
   3   5   1      266.82      254.93     17.62 o
   4   5   1      144.27      169.15     18.08 o
   5   5   1      387.58      379.33     27.75 o
   6   5   1       17.92       12.52      9.52 o
   7   5   1       82.27       66.90     15.98 o
  -7   6   1        0.13       -7.11     11.09 o
  -6   6   1      126.16      147.54     21.85 o
  -5   6   1      105.37      105.62     19.31 o
  -4   6   1      188.11      186.54     20.54 o
  -3   6   1       51.92       34.75     10.18 o
  -2   6   1      171.15      188.82     25.45 o
  -1   6   1      580.42      579.79     39.69 o
   0   6   1      261.03      250.08     40.29 o
   1   6   1      567.11      667.83     39.23 o
   2   6   1      170.66      206.10     26.08 o
   3   6   1       55.02       66.24     16.97 o
   4   6   1      191.08      181.74     20.44 o
   5   6   1      101.49       65.42     33.41 o
   6   6   1      129.52      109.21     19.01 o
   7   6   1        0.22       -1.01     11.46 o
  -6   7   1       36.51       28.29     17.98 o
  -5   7   1      195.13      160.83     29.89 o
  -4   7   1        6.61        1.40     11.41 o
  -3   7   1       47.85       29.64     24.72 o
  -2   7   1      158.57      134.01     23.91 o
  -1   7   1      366.84      403.63     37.64 o
   0   7   1        4.61        4.90     10.91 o
   1   7   1      364.40      351.08     35.44 o
   2   7   1      154.27      184.99     27.90 o
   3   7   1       50.04       68.29     19.68 o
   4   7   1        7.65       -6.50     25.69 o
   5   7   1      196.00      202.00     31.61 o
   6   7   1       38.21       30.70     17.69 o
  -5   8   1       37.85       57.42     23.13 o
  -4   8   1      103.43      108.62     25.99 o
  -3   8   1       14.70       21.37     15.55 o
  -2   8   1       11.08       30.06     16.09 o
  -1   8   1       42.43       47.04     16.58 o
   0   8   1      395.41      367.25     48.34 o
   1   8   1       41.75       37.07     16.91 o
   2   8   1        9.64       11.85     14.29 o
   3   8   1       13.67        4.08     12.75 o
   4   8   1      106.83      121.82     33.47 o
   5   8   1       37.49       57.28     28.51 o
  -3   9   1       34.23       59.89     22.78 o
  -2   9   1       82.21       88.47     23.48 o
  -1   9   1      170.36      244.31     36.49 o
   0   9   1       15.95       14.24     14.17 o
   1   9   1      167.02      161.73     30.16 o
   2   9   1       82.00      118.56     26.98 o
   3   9   1       35.91       33.87     19.48 o
   1   0   2     2500.62     2565.35     54.66 o
   2   0   2      242.50      210.24     13.34 o
   3   0   2      439.18      434.92     23.35 o
   4   0   2      325.25      499.38     31.47 o
   5   0   2        1.93       -1.43      8.15 o
   6   0   2      149.09       91.19     18.10 o
   7   0   2       10.91        6.10     21.38 o
   8   0   2       69.19       85.37     22.35 o
   9   0   2        4.89        6.96     15.93 o
  -9   1   2      110.44       88.01     25.01 o
  -8   1   2       54.94       53.46     19.91 o
  -7   1   2       24.47       19.65     12.38 o
  -6   1   2      547.18      522.18     37.51 o
  -5   1   2      152.14      162.73     17.16 o
  -4   1   2       53.82       59.19     10.15 o
  -3   1   2     1492.44     1416.21     31.59 o
  -2   1   2      444.15      463.73     13.84 o
  -1   1   2    10606.11     9789.52    280.53 o
   0   1   2      562.83      597.92      8.50 o
   1   1   2    10626.73    10217.77    103.14 o
   2   1   2      432.72      432.95     15.21 o
   3   1   2     1489.64     1462.14     31.23 o
   4   1   2       55.28       42.96     12.97 o
   5   1   2      151.02      135.33     15.58 o
   6   1   2      551.87      592.86     39.69 o
   7   1   2       25.90        4.77     10.58 o
   8   1   2       52.57       11.30     15.43 o
   9   1   2      113.52      214.22     84.91 o
  -8   2   2       39.38       32.04     24.86 o
  -7   2   2       18.78       37.35     14.85 o
  -6   2   2       98.35       84.50     21.45 o
  -5   2   2      396.26      369.03     23.57 o
  -4   2   2      100.66      139.78     12.28 o
  -3   2   2     1719.66     1650.23     35.74 o
  -2   2   2     2652.74     2626.76     37.54 o
  -1   2   2     8251.75     8026.27    112.95 o
   0   2   2     4517.84     4366.27     57.54 o
   1   2   2     8240.91     7876.77     83.84 o
   2   2   2     2674.74     2642.39     34.01 o
   3   2   2     1727.11     1685.18     32.03 o
   4   2   2       91.14      136.74     13.53 o
   5   2   2      393.56      371.28     23.60 o
   6   2   2       96.92      109.30     19.82 o
   7   2   2       16.21       15.21     12.11 o
   8   2   2       40.82       70.44     20.24 o
  -8   3   2      130.96      138.34     29.38 o
  -7   3   2      134.88      151.95     25.15 o
  -6   3   2      870.91      923.89     69.35 o
  -5   3   2      127.04      124.67     13.32 o
  -4   3   2      168.91      176.46     12.61 o
  -3   3   2      230.12      206.80     13.10 o
  -2   3   2      396.88      354.17     12.62 o
  -1   3   2     1865.26     1871.25     33.26 o
   0   3   2       11.35        5.93      2.38 o
   1   3   2     1900.75     1934.38     29.02 o
   2   3   2      394.02      397.75     12.20 o
   3   3   2      219.08      197.56      8.97 o
   4   3   2      163.86      176.87     10.66 o
   5   3   2      124.42      107.88     11.05 o
   6   3   2      877.78      859.80     36.33 o
   7   3   2      132.41      157.36     16.92 o
   8   3   2      126.94      139.87     21.37 o
  -8   4   2       43.79       25.96     17.65 o
  -7   4   2       32.60       37.47     16.97 o
  -6   4   2      130.58      132.88     18.73 o
  -5   4   2      499.97      494.35     23.81 o
  -4   4   2      200.91      213.19     11.98 o
  -3   4   2      427.15      470.14     13.34 o
  -2   4   2      382.79      421.83     12.08 o
  -1   4   2     4079.13     4045.89     62.77 o
   0   4   2     2098.58     2206.38     38.72 o
   1   4   2     4097.38     4058.77     58.92 o
   2   4   2      390.07      409.68     14.81 o
   3   4   2      429.20      422.30     13.67 o
   4   4   2      191.54      217.43     17.83 o
   5   4   2      495.68      488.95     23.13 o
   6   4   2      123.14      134.79     25.61 o
   7   4   2       30.93       23.64     18.49 o
   8   4   2       45.32       46.53     19.84 o
  -7   5   2      336.31      344.94     38.51 o
  -6   5   2      421.11      505.24     34.07 o
  -5   5   2      201.63      172.43     20.29 o
  -4   5   2       40.25       25.94     10.66 o
  -3   5   2      238.97      268.41     24.81 o
  -2   5   2      148.18      127.47     19.65 o
  -1   5   2      574.93      592.97     21.13 o
   0   5   2        7.64        5.00      7.68 o
   1   5   2      591.09      637.71     25.86 o
   2   5   2      154.69      182.32     14.07 o
   3   5   2      230.01      240.38     17.17 o
   4   5   2       34.77       31.35     10.12 o
   5   5   2      197.43      172.19     23.35 o
   6   5   2      424.43      448.38     32.37 o
   7   5   2      332.16      389.44     32.79 o
  -7   6   2       45.73       48.97     16.51 o
  -6   6   2        0.55        7.81     11.12 o
  -5   6   2       77.52       75.86     15.45 o
  -4   6   2      104.97      111.13     20.77 o
  -3   6   2       23.20        8.72     11.10 o
  -2   6   2      357.80      326.64     31.98 o
  -1   6   2      924.44      911.32     46.44 o
   0   6   2       66.80       72.11     17.72 o
   1   6   2      939.05      972.08     83.22 o
   2   6   2      365.45      337.16     31.59 o
   3   6   2       19.25       25.60     12.64 o
   4   6   2       99.78      101.54     17.67 o
   5   6   2       76.23       59.82     14.12 o
   6   6   2        0.43        9.34     10.46 o
   7   6   2       43.75       58.21     16.96 o
  -6   7   2       90.89      125.68     52.48 o
  -5   7   2      196.29      153.64     27.23 o
  -4   7   2       17.39        6.12     12.47 o
  -3   7   2      267.29      221.86     30.39 o
  -2   7   2       38.09        8.17     11.26 o
  -1   7   2       26.91       22.32     15.18 o
   0   7   2      121.66      138.35     35.19 o
   1   7   2       30.10       25.25     13.68 o
   2   7   2       40.27       30.02     13.96 o
   3   7   2      264.06      259.24     71.03 o
   4   7   2       17.63       18.04     16.63 o
   5   7   2      191.90      158.02     28.04 o
   6   7   2       92.60       92.08     24.88 o
  -5   8   2       21.20       14.09     17.97 o
  -4   8   2       19.40       15.84     15.78 o
  -3   8   2       44.84       63.92     20.16 o
  -2   8   2      189.12      221.24     32.88 o
  -1   8   2      182.48      144.72     26.67 o
   0   8   2        0.04       15.20     12.58 o
   1   8   2      184.33      174.66     28.50 o
   2   8   2      194.00      166.84     29.06 o
   3   8   2       43.14       53.53     18.91 o
   4   8   2       18.06       32.21     17.71 o
   5   8   2       20.32       14.32     16.97 o
  -3   9   2       54.87       35.35     24.58 o
  -2   9   2        0.34       -3.83     12.38 o
  -1   9   2        5.79        3.23     12.34 o
   0   9   2       12.46       24.80     15.17 o
   1   9   2        6.89       12.06     15.20 o
   2   9   2        0.22       -0.73     13.51 o
   3   9   2       53.52       90.75     26.39 o
   1   0   3     2926.03     2706.81     57.68 o
   2   0   3      935.80      974.05     30.55 o
   3   0   3      260.34      301.83     43.14 o
   4   0   3       93.69       83.15     13.39 o
   5   0   3      462.60      457.20     31.66 o
   6   0   3      226.05      197.65     38.08 o
   7   0   3        1.92       -7.46      9.30 o
   8   0   3      150.01      170.64     29.20 o
   9   0   3      256.24      269.41     39.61 o
  -9   1   3      375.27      485.39     50.32 o
  -8   1   3      310.12      310.45     38.18 o
  -7   1   3        9.68       -4.51      8.88 o
  -6   1   3       42.19       50.69     14.81 o
  -5   1   3       32.58       30.28      9.02 o
  -4   1   3      108.83      134.19     14.08 o
  -3   1   3     1590.06     1645.10     35.21 o
  -2   1   3      648.92      635.94     16.97 o
  -1   1   3     2323.64     2261.05     36.52 o
   0   1   3        0.67        0.07      1.78 o
   1   1   3     2329.30     2280.04     26.75 o
   2   1   3      655.91      640.12     18.71 o
   3   1   3     1591.00     1672.37     34.19 o
   4   1   3      106.15      137.28     13.36 o
   5   1   3       35.34       48.29     14.64 o
   6   1   3       44.31       43.19     14.26 o
   7   1   3       10.18       21.45     21.49 o
   8   1   3      310.13      357.90     58.40 o
   9   1   3      375.51      506.96     51.25 o
  -8   2   3      164.98      141.78     55.64 o
  -7   2   3       68.13       42.31     15.75 o
  -6   2   3      364.42      323.45     31.22 o
  -5   2   3      971.94     1000.10     45.39 o
  -4   2   3       65.58       62.53      8.79 o
  -3   2   3       71.18       60.29      9.29 o
  -2   2   3       57.60       53.05      5.53 o
  -1   2   3    12731.82    12108.51    166.52 o
   0   2   3      391.86      467.35      8.82 o
   1   2   3    12664.38    12023.41    124.45 o
   2   2   3       54.50       40.59      3.83 o
   3   2   3       75.06       79.99      6.61 o
   4   2   3       68.70       81.87     11.09 o
   5   2   3      955.23     1027.12     36.90 o
   6   2   3      365.17      331.94     31.21 o
   7   2   3       65.92       79.77     19.57 o
   8   2   3      166.89      171.16     28.79 o
  -8   3   3      477.96      506.61     42.11 o
  -7   3   3       27.63       23.30     14.03 o
  -6   3   3      233.08      211.91     78.68 o
  -5   3   3      212.05      240.14     20.42 o
  -4   3   3       24.05       31.18      8.81 o
  -3   3   3      527.09      552.40     15.90 o
  -2   3   3      265.95      307.29     11.70 o
  -1   3   3      564.80      558.71     17.25 o
   0   3   3        4.88        3.32      2.60 o
   1   3   3      561.89      529.79     12.63 o
   2   3   3      237.71      269.47      8.65 o
   3   3   3      532.06      568.98     14.13 o
   4   3   3       26.65       30.44      5.65 o
   5   3   3      215.89      241.35     13.58 o
   6   3   3      229.05      206.18     17.59 o
   7   3   3       28.63       25.70     10.35 o
   8   3   3      481.10      586.73     37.71 o
  -8   4   3        8.51        9.38     14.56 o
  -7   4   3       81.48       66.61     19.01 o
  -6   4   3      139.49      123.60     18.08 o
  -5   4   3      522.36      605.99     42.91 o
  -4   4   3       19.58        7.17      5.04 o
  -3   4   3      120.36      138.28      8.15 o
  -2   4   3      336.30      328.87     18.53 o
  -1   4   3     4945.82     4974.58     73.67 o
   0   4   3        7.24        0.16      4.26 o
   1   4   3     4949.02     4909.78     69.77 o
   2   4   3      328.92      319.93     13.35 o
   3   4   3      114.92      150.77      8.90 o
   4   4   3       17.88       11.49      5.38 o
   5   4   3      532.28      600.55     27.66 o
   6   4   3      139.16      145.10     18.99 o
   7   4   3       79.38       88.70     21.36 o
   8   4   3        8.38        3.19     15.31 o
  -7   5   3      110.87      152.02     27.33 o
  -6   5   3      122.50      111.13     25.63 o
  -5   5   3      133.43       90.37     15.62 o
  -4   5   3       22.82       18.54      9.11 o
  -3   5   3       46.82       32.29      9.06 o
  -2   5   3      400.93      400.28     22.66 o
  -1   5   3       64.27       61.69      8.86 o
   0   5   3        3.26        0.79      5.54 o
   1   5   3       62.89       64.43      9.66 o
   2   5   3      369.92      380.19     18.59 o
   3   5   3       46.99       54.95     10.56 o
   4   5   3       22.90       29.67      9.66 o
   5   5   3      136.20      117.38     17.18 o
   6   5   3      115.78      108.57     21.76 o
   7   5   3      110.14       90.41     18.65 o
  -7   6   3       63.82       63.13     17.87 o
  -6   6   3       17.37       23.63     15.66 o
  -5   6   3      245.75      261.11     26.11 o
  -4   6   3       54.13       44.88     25.66 o
  -3   6   3       27.33       13.44      8.36 o
  -2   6   3      116.05       98.42     19.15 o
  -1   6   3      490.62      487.99     36.71 o
   0   6   3      301.66      246.96     27.91 o
   1   6   3      495.40      525.17     43.32 o
   2   6   3      113.12      140.30     22.84 o
   3   6   3       28.91       17.02     10.73 o
   4   6   3       52.98       43.37     11.62 o
   5   6   3      257.90      251.84     25.00 o
   6   6   3       16.62        1.48     11.02 o
   7   6   3       61.71       43.43     15.90 o
  -6   7   3       11.77       -2.59     29.82 o
  -5   7   3       60.74       70.34     21.37 o
  -4   7   3       67.05       31.43     42.46 o
  -3   7   3       76.04       41.88     28.37 o
  -2   7   3      310.49      319.31     34.49 o
  -1   7   3       17.08       16.92     12.38 o
   0   7   3       12.77       -8.03      9.17 o
   1   7   3       18.90       30.82     14.63 o
   2   7   3      298.33      254.57     31.02 o
   3   7   3       71.75       60.05     18.35 o
   4   7   3       66.39       54.33     20.49 o
   5   7   3       60.77       37.63     17.29 o
   6   7   3       10.66       -5.62     13.35 o
  -5   8   3      148.17      132.71     28.73 o
  -4   8   3       46.76       38.61     18.47 o
  -3   8   3       68.56       27.53     17.08 o
  -2   8   3       61.46       46.07     17.35 o
  -1   8   3      196.03      228.80     47.62 o
   0   8   3      254.02      223.65     31.81 o
   1   8   3      194.25      187.38     31.57 o
   2   8   3       62.45       47.36     16.67 o
   3   8   3       71.21       58.57     19.55 o
   4   8   3       46.65       52.92     21.38 o
   5   8   3      152.79      111.24     26.65 o
  -3   9   3       49.33       33.28     23.79 o
  -2   9   3       90.66       73.35     22.02 o
  -1   9   3        2.81       19.31     14.85 o
   0   9   3       56.69       58.41     19.74 o
   1   9   3        3.29        4.47     11.84 o
   2   9   3       90.29      145.47     29.01 o
   3   9   3       46.40       65.63     22.67 o
   0   0   4     1493.33     1460.46     33.75 o
   1   0   4     2474.41     2479.55     54.27 o
   2   0   4       65.51      102.39     10.32 o
   3   0   4     3239.78     3318.61     82.00 o
   4   0   4      692.42      698.74     32.91 o
   5   0   4        1.94       -7.19      7.19 o
   6   0   4       19.79       15.58     10.67 o
   7   0   4      186.76      185.57     27.47 o
   8   0   4       57.29       84.20     21.12 o
   9   0   4        8.53       21.67     18.10 o
  -9   1   4       14.50       22.65     18.06 o
  -8   1   4       61.74       78.39     21.31 o
  -7   1   4      163.13      161.07     30.27 o
  -6   1   4     1288.38     1208.16     54.67 o
  -5   1   4       59.89       52.80     11.56 o
  -4   1   4      305.81      317.57     20.75 o
  -3   1   4      813.07      869.19     23.47 o
  -2   1   4      854.97      764.34     30.32 o
  -1   1   4      790.21      803.17     16.77 o
   0   1   4     1089.14     1104.41     15.91 o
   1   1   4      796.61      796.05     11.96 o
   2   1   4      852.98      767.17     18.50 o
   3   1   4      813.22      849.34     22.00 o
   4   1   4      306.41      299.44     18.33 o
   5   1   4       58.94       51.50     10.82 o
   6   1   4     1281.84     1214.71     54.43 o
   7   1   4      163.81      162.00     25.76 o
   8   1   4       61.58       21.96     14.54 o
   9   1   4       14.77       15.92     13.57 o
  -8   2   4       33.54       53.10     19.28 o
  -7   2   4      153.68      188.28     27.86 o
  -6   2   4        8.25        5.96      9.34 o
  -5   2   4       95.26      113.04     15.19 o
  -4   2   4       41.64       52.80      8.37 o
  -3   2   4     2049.16     1995.66     49.04 o
  -2   2   4       19.00       19.23      4.00 o
  -1   2   4     4480.28     4429.84     81.22 o
   0   2   4     1676.99     1774.98     27.22 o
   1   2   4     4561.00     4524.27     50.28 o
   2   2   4       20.14       16.64      3.22 o
   3   2   4     2012.59     2048.55     30.55 o
   4   2   4       40.12       41.79      9.81 o
   5   2   4       95.65       81.29     12.78 o
   6   2   4        7.74       -5.12      8.59 o
   7   2   4      153.12      178.68     26.98 o
   8   2   4       34.22       29.60     12.39 o
  -8   3   4      205.52      212.18     33.47 o
  -7   3   4       21.27       30.79     15.80 o
  -6   3   4      544.82      591.59     40.00 o
  -5   3   4       18.20       19.35      8.47 o
  -4   3   4      527.64      514.47     19.11 o
  -3   3   4      146.05      153.69     10.50 o
  -2   3   4        8.10        7.55      3.25 o
  -1   3   4     2264.89     2309.02     43.48 o
   0   3   4       16.09       11.67      2.78 o
   1   3   4     2278.35     2351.75     34.22 o
   2   3   4        6.86        5.06      2.62 o
   3   3   4      143.12      157.18      8.19 o
   4   3   4      519.90      463.17     15.39 o
   5   3   4       17.18       12.91      5.27 o
   6   3   4      546.35      549.33     25.75 o
   7   3   4       21.99       22.50      8.33 o
   8   3   4      201.69      225.44     32.87 o
  -8   4   4       91.96      143.15     27.97 o
  -7   4   4       96.04       93.39     21.36 o
  -6   4   4        7.51       -0.49      7.78 o
  -5   4   4      117.85      117.64     13.84 o
  -4   4   4       92.89       83.03      9.89 o
  -3   4   4      772.38      764.73     22.06 o
  -2   4   4       18.44       22.19      8.30 o
  -1   4   4     1134.12     1102.43     30.91 o
   0   4   4        2.99       12.93      7.74 o
   1   4   4     1126.11     1151.39     23.41 o
   2   4   4       18.55       16.30      5.73 o
   3   4   4      784.88      784.50     18.62 o
   4   4   4       90.78       86.60      9.55 o
   5   4   4      116.86      153.37     14.58 o
   6   4   4        6.94       10.26      9.07 o
   7   4   4      103.06       94.37     20.82 o
   8   4   4       93.74       83.33     35.95 o
  -7   5   4        2.74        9.48     14.21 o
  -6   5   4      320.75      327.00     28.90 o
  -5   5   4        0.18       10.00      8.56 o
  -4   5   4      275.13      265.02     22.80 o
  -3   5   4      343.89      306.72     21.95 o
  -2   5   4      350.99      363.89     18.83 o
  -1   5   4      606.16      629.94     23.92 o
   0   5   4       10.48        6.08      8.02 o
   1   5   4      610.09      650.50     23.67 o
   2   5   4      343.23      357.76     18.00 o
   3   5   4      342.45      326.91     19.48 o
   4   5   4      268.06      264.29     19.00 o
   5   5   4        0.19       -0.58      7.14 o
   6   5   4      324.47      305.41     40.18 o
   7   5   4        2.82       20.19     11.87 o
  -7   6   4       47.38       42.54     16.32 o
  -6   6   4       38.76       27.03     12.98 o
  -5   6   4        6.99       14.10      9.59 o
  -4   6   4      328.42      340.76     26.77 o
  -3   6   4      327.99      296.51     23.43 o
  -2   6   4      149.65      128.27     27.06 o
  -1   6   4     1038.26      986.58     60.26 o
   0   6   4      136.88      129.11     21.13 o
   1   6   4     1033.58     1060.74     63.15 o
   2   6   4      143.87      118.51     21.23 o
   3   6   4      340.85      356.42     32.20 o
   4   6   4      324.67      299.56     24.45 o
   5   6   4        7.17        3.53      8.98 o
   6   6   4       37.07       27.93     14.27 o
   7   6   4       52.82       31.16     17.12 o
  -6   7   4      236.21      251.39     37.93 o
  -5   7   4       42.37       38.14     25.89 o
  -4   7   4      119.32      139.41     26.21 o
  -3   7   4      188.83      173.86     28.30 o
  -2   7   4      215.98      236.42     54.58 o
  -1   7   4       68.99       59.10     17.41 o
   0   7   4       39.10       47.64     16.75 o
   1   7   4       68.67       70.17     39.01 o
   2   7   4      210.80      173.21     27.12 o
   3   7   4      190.00      224.69     30.25 o
   4   7   4      113.67      110.49     23.23 o
   5   7   4       45.19       28.31     17.26 o
   6   7   4      232.27      296.27     41.53 o
  -5   8   4       46.48       20.09     17.71 o
  -4   8   4       38.97       10.83     15.51 o
  -3   8   4       44.05       10.81     14.93 o
  -2   8   4      224.09      214.34     32.06 o
  -1   8   4      406.17      378.42     40.00 o
   0   8   4        0.11       10.15     13.01 o
   1   8   4      408.60      410.14     95.96 o
   2   8   4      220.69      204.94     30.81 o
   3   8   4       49.40       14.46     16.39 o
   4   8   4       37.61       19.29     15.40 o
   5   8   4       46.83       42.74     20.40 o
  -3   9   4        8.97      -11.00     16.11 o
  -2   9   4       13.00       10.30     14.34 o
  -1   9   4        3.59       -4.68      9.97 o
   0   9   4      196.64      233.77     35.61 o
   1   9   4        3.42        3.22     13.67 o
   2   9   4       13.46       20.66     16.94 o
   3   9   4        9.67       19.18     16.46 o
   1   0   5     3807.86     3620.76     59.62 o
   2   0   5     1126.96      971.17     52.68 o
   3   0   5      677.50      633.54     27.61 o
   4   0   5      137.28      133.02     25.79 o
   5   0   5      536.63      550.96     34.04 o
   6   0   5      354.24      334.91     40.39 o
   7   0   5        2.75        0.36     10.05 o
   8   0   5        7.72        5.95     21.35 o
   9   0   5      161.17      177.48     81.33 o
  -8   1   5       32.86       60.86     20.24 o
  -7   1   5      144.59      121.93     87.29 o
  -6   1   5      133.00       88.42     18.98 o
  -5   1   5      126.85      108.74     14.79 o
  -4   1   5      189.81      186.46     25.74 o
  -3   1   5      185.20      186.99     14.08 o
  -2   1   5     4538.19     4228.56     67.59 o
  -1   1   5     3974.74     3950.80     48.43 o
   0   1   5      807.58      809.46     12.98 o
   1   1   5     3999.00     4014.30     43.96 o
   2   1   5     4528.56     4339.16     59.56 o
   3   1   5      180.99      216.37     12.29 o
   4   1   5      180.88      180.50     14.97 o
   5   1   5      127.82      140.64     15.79 o
   6   1   5      127.81      164.64     23.19 o
   7   1   5      145.12       94.61     20.44 o
   8   1   5       29.33       57.82     19.84 o
  -8   2   5       29.60       48.72     18.86 o
  -7   2   5       20.16       15.92     25.38 o
  -6   2   5       75.81       59.54     15.74 o
  -5   2   5      244.34      238.34     24.99 o
  -4   2   5      173.14      159.94     13.24 o
  -3   2   5       32.36       36.20     16.26 o
  -2   2   5       16.06       13.78      3.69 o
  -1   2   5      616.52      615.72     14.41 o
   0   2   5     3326.91     3165.34     49.07 o
   1   2   5      579.12      577.02     10.80 o
   2   2   5       20.59       27.83      3.50 o
   3   2   5       32.32       38.90      4.53 o
   4   2   5      175.39      171.40     12.46 o
   5   2   5      239.08      247.55     19.92 o
   6   2   5       78.25       77.19     17.04 o
   7   2   5       19.89       21.90     16.08 o
   8   2   5       28.11       46.83     14.22 o
  -8   3   5       20.72        4.73     14.31 o
  -7   3   5       68.33       58.22     18.42 o
  -6   3   5      193.22      217.90     26.92 o
  -5   3   5       37.30       20.55     11.50 o
  -4   3   5        5.92       -3.18      4.50 o
  -3   3   5      181.65      170.81      9.93 o
  -2   3   5     3035.29     2926.95     58.32 o
  -1   3   5      596.89      617.97     16.53 o
   0   3   5       59.54       58.83      7.33 o
   1   3   5      613.62      622.44     14.22 o
   2   3   5     3020.73     3029.84     40.94 o
   3   3   5      182.91      166.29      8.35 o
   4   3   5        6.56        6.29      3.68 o
   5   3   5       42.55       22.23      5.63 o
   6   3   5      183.87      188.69     16.90 o
   7   3   5       68.60       33.57     12.67 o
   8   3   5       20.35       26.35     14.93 o
  -8   4   5      230.73      263.30     39.60 o
  -7   4   5       21.06       25.70     15.84 o
  -6   4   5       29.56       32.35     10.78 o
  -5   4   5      259.03      254.91     18.81 o
  -4   4   5      283.96      288.45     17.71 o
  -3   4   5      346.34      371.20     17.23 o
  -2   4   5      310.83      323.56     14.89 o
  -1   4   5       62.84       67.77      7.85 o
   0   4   5      795.36      777.69     20.26 o
   1   4   5       55.97       58.33      6.10 o
   2   4   5      301.80      312.94     11.98 o
   3   4   5      337.50      360.31     15.07 o
   4   4   5      280.50      252.64     14.51 o
   5   4   5      254.01      275.19     18.33 o
   6   4   5       30.14       21.94      9.26 o
   7   4   5       21.51       27.41     14.67 o
   8   4   5      224.47      266.65     54.54 o
  -7   5   5       41.18       59.53     22.59 o
  -6   5   5      142.79      147.96     20.91 o
  -5   5   5       92.33       80.49     15.30 o
  -4   5   5       68.25       33.16     11.44 o
  -3   5   5      359.64      367.82     25.12 o
  -2   5   5     1280.42     1263.79     40.39 o
  -1   5   5       29.38       32.49      7.57 o
   0   5   5        6.98       -2.92      4.72 o
   1   5   5       31.24       11.96      8.48 o
   2   5   5     1274.18     1279.34     38.68 o
   3   5   5      363.48      348.89     19.39 o
   4   5   5       72.41       53.04     10.59 o
   5   5   5       99.34      104.49     17.90 o
   6   5   5      138.32      175.73     22.34 o
   7   5   5       41.06       67.55     17.08 o
  -7   6   5       13.24        9.69     12.60 o
  -6   6   5      169.97      193.12     24.73 o
  -5   6   5      324.06      371.95     30.11 o
  -4   6   5       23.86       17.20      9.75 o
  -3   6   5      146.36      160.96     18.35 o
  -2   6   5     1313.63     1224.69     78.92 o
  -1   6   5      601.78      662.99     40.43 o
   0   6   5      176.18      203.58     26.22 o
   1   6   5      596.94      597.90     39.77 o
   2   6   5     1307.12     1281.13     55.88 o
   3   6   5      141.04      130.15     39.80 o
   4   6   5       22.02       31.86     12.89 o
   5   6   5      316.26      318.59     27.30 o
   6   6   5      168.85      160.61     22.15 o
   7   6   5       12.86        6.57     12.81 o
  -6   7   5       42.30        7.10     17.62 o
  -5   7   5        7.39        2.68     12.76 o
  -4   7   5       96.90       93.82     21.85 o
  -3   7   5       62.22       71.86     19.88 o
  -2   7   5       77.17       92.66     20.38 o
  -1   7   5       36.62       37.32     14.77 o
   0   7   5      222.04      249.27     31.95 o
   1   7   5       34.13       35.13     19.28 o
   2   7   5       77.26       48.14     19.42 o
   3   7   5       66.14       39.16     33.88 o
   4   7   5       94.49       97.08     22.18 o
   5   7   5        8.55       12.60     13.64 o
   6   7   5       41.43       52.02     20.90 o
  -5   8   5       65.20       54.24     23.78 o
  -4   8   5        9.01       24.80     16.60 o
  -3   8   5      122.36       92.93     23.63 o
  -2   8   5      408.21      431.37     43.91 o
  -1   8   5      207.68      262.88     34.40 o
   0   8   5        1.18        9.05     23.55 o
   1   8   5      211.12      251.72     42.56 o
   2   8   5      408.05      390.98     41.05 o
   3   8   5      118.87      126.36     25.10 o
   4   8   5        8.45       -6.52     12.31 o
   5   8   5       63.82       43.71     19.00 o
  -3   9   5       28.43       19.85     16.89 o
  -2   9   5       39.59       46.83     19.47 o
  -1   9   5       51.09       33.20     23.14 o
   0   9   5       78.22       62.86     20.35 o
   1   9   5       47.77       67.90     21.59 o
   2   9   5       41.67       59.91     20.81 o
   3   9   5       30.53       71.82     23.29 o
   0   0   6       86.35      101.98      4.70 o
   1   0   6     2476.28     2405.62     38.88 o
   2   0   6      606.68      577.63     23.15 o
   3   0   6     1079.37     1044.21     37.38 o
   4   0   6      585.56      624.22     31.39 o
   5   0   6       11.96        0.65      8.33 o
   6   0   6       26.98       28.29     12.09 o
   7   0   6      360.56      298.19     33.20 o
   8   0   6      105.81      172.52     29.39 o
   9   0   6        1.27       -5.48     11.70 o
  -8   1   6       57.12       58.48     18.77 o
  -7   1   6      794.26      771.51     48.95 o
  -6   1   6      352.28      328.20     50.65 o
  -5   1   6      265.12      257.03     20.92 o
  -4   1   6      132.33      125.29     17.39 o
  -3   1   6     1738.19     1715.17     42.60 o
  -2   1   6      789.34      740.04     20.92 o
  -1   1   6      831.05      839.92     16.51 o
   0   1   6     1709.54     1637.07     22.47 o
   1   1   6      831.71      865.14     12.89 o
   2   1   6      784.19      710.39     15.77 o
   3   1   6     1742.08     1679.83     34.22 o
   4   1   6      132.31      127.02     13.03 o
   5   1   6      264.92      249.01     19.63 o
   6   1   6      353.83      378.96     32.82 o
   7   1   6      794.64      818.92     48.10 o
   8   1   6       56.40       34.46     13.70 o
  -8   2   6      105.67       82.29     21.82 o
  -7   2   6      170.08      213.31     42.08 o
  -6   2   6      119.77      132.41     22.25 o
  -5   2   6       13.41       20.54     11.36 o
  -4   2   6      601.49      603.40     27.38 o
  -3   2   6       79.75       76.85      9.32 o
  -2   2   6      330.55      289.52     17.51 o
  -1   2   6      186.68      188.34      7.16 o
   0   2   6      720.10      663.61     13.24 o
   1   2   6      185.35      188.98      6.14 o
   2   2   6      339.56      327.60      8.92 o
   3   2   6       80.41       81.32      6.08 o
   4   2   6      604.28      605.42     18.54 o
   5   2   6       12.79        4.38      5.75 o
   6   2   6      130.04      144.22     17.73 o
   7   2   6      171.68      151.22     19.90 o
   8   2   6      106.39      136.06     21.30 o
  -8   3   6       85.50       92.14     23.36 o
  -7   3   6      341.36      400.01     38.88 o
  -6   3   6      301.77      240.13     29.75 o
  -5   3   6      149.91      129.02     20.45 o
  -4   3   6       43.13       37.08      8.10 o
  -3   3   6     1062.72      995.46     22.87 o
  -2   3   6       51.50       36.84      5.76 o
  -1   3   6      348.71      337.54     13.32 o
   0   3   6       31.20       27.44      4.01 o
   1   3   6      365.46      369.70     11.72 o
   2   3   6       52.19       53.36      4.71 o
   3   3   6     1072.69     1052.59     20.22 o
   4   3   6       41.05       39.16      6.04 o
   5   3   6      151.56      130.92     10.66 o
   6   3   6      303.67      270.80     19.39 o
   7   3   6      343.99      433.01     30.80 o
   8   3   6       83.78       52.39     18.62 o
  -8   4   6        5.92       26.35     16.71 o
  -7   4   6      160.37      122.50     29.72 o
  -6   4   6       14.72       10.77      9.04 o
  -5   4   6       10.02        6.43      6.20 o
  -4   4   6      518.58      523.88     32.72 o
  -3   4   6       11.95        8.18      5.23 o
  -2   4   6     1037.71     1063.77     26.43 o
  -1   4   6      247.54      257.95     10.80 o
   0   4   6     1795.46     1782.74     41.52 o
   1   4   6      255.31      241.50     10.71 o
   2   4   6     1025.97     1035.51     28.70 o
   3   4   6       10.68        4.58      4.94 o
   4   4   6      511.99      511.56     24.24 o
   5   4   6       10.86        8.31      6.09 o
   6   4   6       11.91       14.73      7.54 o
   7   4   6      162.91      197.48     28.73 o
   8   4   6        5.80       25.89     26.58 o
  -7   5   6      154.88      110.57     23.87 o
  -6   5   6      231.37      257.26     27.08 o
  -5   5   6       18.62       11.67      9.59 o
  -4   5   6       41.34       53.16     23.11 o
  -3   5   6      221.67      192.36     18.80 o
  -2   5   6      308.53      313.11     16.42 o
  -1   5   6      129.75      113.62     12.89 o
   0   5   6      444.53      460.54     18.86 o
   1   5   6      140.17      136.91     15.49 o
   2   5   6      316.62      329.36     27.94 o
   3   5   6      235.52      232.70     16.48 o
   4   5   6       41.79       44.26      9.60 o
   5   5   6       17.72       23.62     10.61 o
   6   5   6      231.59      191.65     22.48 o
   7   5   6      160.09      157.38     27.75 o
  -7   6   6      122.33      163.21     26.00 o
  -6   6   6       20.78       12.33     12.28 o
  -5   6   6       71.02       87.61     17.35 o
  -4   6   6      352.64      384.69     28.70 o
  -3   6   6       28.32       33.78     10.17 o
  -2   6   6      334.06      313.05     31.25 o
  -1   6   6      502.51      469.29     36.25 o
   0   6   6     2371.74     2267.14     78.11 o
   1   6   6      508.50      530.68     78.27 o
   2   6   6      333.83      323.40     30.94 o
   3   6   6       25.66       24.98     12.22 o
   4   6   6      346.38      392.95     35.94 o
   5   6   6       73.97       34.00     12.29 o
   6   6   6       20.28       35.90     13.55 o
   7   6   6      122.20      130.82     50.62 o
  -6   7   6      193.51      184.10     33.58 o
  -5   7   6       91.69       50.09     19.37 o
  -4   7   6      124.33      113.31     27.20 o
  -3   7   6        9.19       10.12     12.01 o
  -2   7   6      136.15       99.71     21.87 o
  -1   7   6       61.77       39.08     29.61 o
   0   7   6       49.35       69.84     18.47 o
   1   7   6       67.17      103.09     21.50 o
   2   7   6      142.34      106.42     21.08 o
   3   7   6       10.15       12.04     11.36 o
   4   7   6      130.02       95.83     22.70 o
   5   7   6       89.73      113.30     24.68 o
   6   7   6      194.31      154.86     30.45 o
  -5   8   6       38.70       27.73     19.62 o
  -4   8   6      224.41      197.55     34.21 o
  -3   8   6        0.75       11.27     13.25 o
  -2   8   6      158.05      174.11     30.31 o
  -1   8   6      531.73      566.29     47.64 o
   0   8   6     1206.54     1160.44     78.26 o
   1   8   6      531.59      466.93     44.25 o
   2   8   6      162.54      199.53     30.01 o
   3   8   6        0.67        7.05     12.84 o
   4   8   6      225.37      261.02     36.38 o
   5   8   6       40.22       39.03     20.50 o
  -3   9   6      134.86      120.07     90.52 o
  -2   9   6       70.61       36.38     18.40 o
  -1   9   6      113.26      136.54     28.97 o
   0   9   6       59.26       49.72     18.52 o
   1   9   6      118.01      101.77     25.13 o
   2   9   6       74.32       68.78     31.33 o
   3   9   6      127.72       92.85     24.59 o
   1   0   7       17.65        4.99      3.76 o
   2   0   7     1065.97     1056.15     27.85 o
   3   0   7      113.62       95.82     12.84 o
   4   0   7      845.25      788.98     71.79 o
   5   0   7       47.01       40.16     12.99 o
   6   0   7       84.05       61.91     16.08 o
   7   0   7       20.14       36.36     14.12 o
   8   0   7      176.75      160.63     28.58 o
  -8   1   7       63.74       64.66     21.49 o
  -7   1   7       48.39       56.04     17.46 o
  -6   1   7       41.37       37.06     17.29 o
  -5   1   7      625.23      604.54     29.63 o
  -4   1   7      212.45      200.44     23.12 o
  -3   1   7      775.28      730.33     25.47 o
  -2   1   7       90.12       87.80      7.78 o
  -1   1   7     4930.06     4784.32     72.19 o
   0   1   7      332.09      317.89      9.71 o
   1   1   7     4956.13     4888.26     52.95 o
   2   1   7       87.31       86.03      5.15 o
   3   1   7      769.01      731.07     18.04 o
   4   1   7      213.19      219.19     15.99 o
   5   1   7      629.07      654.25     28.77 o
   6   1   7       41.04       47.74     13.59 o
   7   1   7       49.06       55.12     16.69 o
   8   1   7       64.13       65.00     15.70 o
  -8   2   7       87.28      109.28     25.02 o
  -7   2   7       19.96       15.40     12.44 o
  -6   2   7      314.39      318.72     31.74 o
  -5   2   7        4.59       -3.41      8.47 o
  -4   2   7      419.83      393.84     19.65 o
  -3   2   7       70.74       57.64      7.91 o
  -2   2   7      660.47      618.15     18.05 o
  -1   2   7       50.60       60.94      5.29 o
   0   2   7     1109.27     1096.08     18.76 o
   1   2   7       51.46       60.27      4.06 o
   2   2   7      648.29      605.48     12.55 o
   3   2   7       68.55       67.44      5.69 o
   4   2   7      418.28      423.49     15.42 o
   5   2   7        4.44       -3.61      4.94 o
   6   2   7      316.45      353.95     27.39 o
   7   2   7       20.05       13.91     11.91 o
   8   2   7       87.67       91.14     23.30 o
  -8   3   7       29.71       14.22     23.31 o
  -7   3   7       58.43       76.84     20.98 o
  -6   3   7       89.50       79.49     18.13 o
  -5   3   7      598.04      617.26     38.53 o
  -4   3   7       37.58       17.49      7.29 o
  -3   3   7      365.34      368.14     13.92 o
  -2   3   7      217.50      222.08     11.36 o
  -1   3   7     2173.62     2038.82     32.03 o
   0   3   7      128.63      135.47      6.56 o
   1   3   7     2194.04     2099.72     32.14 o
   2   3   7      214.27      256.99      8.63 o
   3   3   7      361.44      344.18     11.41 o
   4   3   7       37.96       24.13      5.29 o
   5   3   7      585.15      588.65     18.82 o
   6   3   7       89.12      108.92     16.68 o
   7   3   7       57.43       23.60      8.73 o
   8   3   7       29.90       26.36     16.43 o
  -8   4   7       77.10       70.31     25.41 o
  -7   4   7       13.60       -0.31     28.13 o
  -6   4   7      195.70      201.83     21.55 o
  -5   4   7       63.18       47.89     10.00 o
  -4   4   7      444.87      473.99     49.18 o
  -3   4   7      100.16      114.62     10.91 o
  -2   4   7      757.76      767.42     24.48 o
  -1   4   7      227.47      231.02      9.63 o
   0   4   7      119.60      122.08      9.28 o
   1   4   7      223.32      236.38     10.93 o
   2   4   7      765.49      796.28     26.11 o
   3   4   7       96.89      111.91      9.67 o
   4   4   7      431.81      426.10     17.74 o
   5   4   7       61.88       46.35      8.53 o
   6   4   7      200.43      215.55     28.10 o
   7   4   7       14.49       31.88     15.82 o
   8   4   7       77.33      121.41     40.91 o
  -7   5   7       43.13       60.52     22.11 o
  -6   5   7       41.96       26.10     12.92 o
  -5   5   7      189.93      215.01     23.21 o
  -4   5   7       83.35       73.64     13.52 o
  -3   5   7      567.89      582.82     43.33 o
  -2   5   7      104.91      116.55     11.37 o
  -1   5   7      575.08      588.48     21.80 o
   0   5   7       63.45       49.41     14.76 o
   1   5   7      584.51      522.38     22.86 o
   2   5   7      103.97      136.46     16.42 o
   3   5   7      562.78      579.03     23.62 o
   4   5   7       80.16       74.00     15.77 o
   5   5   7      175.15      203.44     21.23 o
   6   5   7       42.08       22.16     11.34 o
   7   5   7       41.48       76.58     31.20 o
  -7   6   7      162.17      142.78     23.15 o
  -6   6   7        8.50        5.82     10.99 o
  -5   6   7       15.89       20.60     11.11 o
  -4   6   7      415.70      431.51     30.36 o
  -3   6   7       28.01       31.45     10.09 o
  -2   6   7       18.54       16.87      9.28 o
  -1   6   7      141.44      158.46     24.30 o
   0   6   7       15.35        4.44     10.66 o
   1   6   7      136.70      184.63     24.90 o
   2   6   7       17.11       15.81     11.71 o
   3   6   7       27.08       12.14     10.34 o
   4   6   7      412.62      442.92     37.16 o
   5   6   7       15.39       25.59     11.77 o
   6   6   7       10.32        4.49     10.67 o
   7   6   7      166.37      195.37     44.83 o
  -6   7   7        1.09      -10.27     14.12 o
  -5   7   7        1.35        7.02     21.69 o
  -4   7   7      152.56      193.25     29.92 o
  -3   7   7      808.80      692.29     76.68 o
  -2   7   7       29.82       13.24     12.12 o
  -1   7   7      268.39      307.94     33.76 o
   0   7   7      175.74      186.73     30.82 o
   1   7   7      268.82      213.99     28.57 o
   2   7   7       30.20       26.77     14.46 o
   3   7   7      806.68      743.97     55.40 o
   4   7   7      148.91       97.00     22.02 o
   5   7   7        2.65       -0.68     12.79 o
   6   7   7        1.37       -0.52     14.25 o
  -5   8   7       22.01       32.67     20.16 o
  -4   8   7      217.61      260.75     38.66 o
  -3   8   7      146.44      183.39     31.10 o
  -2   8   7      102.32      112.49     60.02 o
  -1   8   7      164.85      167.15     49.89 o
   0   8   7        8.29       13.02     13.67 o
   1   8   7      160.64      153.28     27.21 o
   2   8   7       95.25       83.59     21.38 o
   3   8   7      142.38       95.49     39.77 o
   4   8   7      218.20      195.37     57.19 o
   5   8   7       22.21        2.43     14.63 o
  -3   9   7      167.32      195.43     33.89 o
  -2   9   7       24.04       41.50     20.15 o
  -1   9   7       88.99       79.83     22.90 o
   0   9   7       37.30       41.82     18.59 o
   1   9   7       83.64      117.26     26.84 o
   2   9   7       23.66       46.97     19.55 o
   3   9   7      167.64      108.91     31.44 o
   0   0   8      163.01      157.24      7.01 o
   1   0   8      223.26      208.74      9.67 o
   2   0   8      259.44      235.05     18.74 o
   3   0   8      213.37      217.87     17.92 o
   4   0   8      290.44      272.36     18.81 o
   5   0   8       77.79       78.60     13.29 o
   6   0   8       11.90        2.85      8.81 o
   7   0   8        2.58       11.16     12.29 o
   8   0   8       14.71       12.49     10.78 o
  -8   1   8       21.14        8.43     13.26 o
  -7   1   8      138.56      157.59     25.88 o
  -6   1   8       24.28        3.31      9.13 o
  -5   1   8      343.04      316.34     28.00 o
  -4   1   8      309.51      293.54     25.01 o
  -3   1   8     1075.54     1033.92     32.15 o
  -2   1   8      233.95      233.42     10.24 o
  -1   1   8      271.51      246.71      9.75 o
   0   1   8     1111.79     1084.20     18.89 o
   1   1   8      259.19      239.93     10.14 o
   2   1   8      233.90      238.74      7.57 o
   3   1   8     1097.35     1106.92     23.11 o
   4   1   8      317.16      327.07     16.67 o
   5   1   8      342.31      319.05     18.99 o
   6   1   8       22.83       11.19      7.92 o
   7   1   8      141.77      130.63     18.96 o
   8   1   8       21.65        4.78     10.06 o
  -8   2   8       32.16       21.46     40.22 o
  -7   2   8       81.28      106.15     23.00 o
  -6   2   8       40.10       17.43     25.17 o
  -5   2   8      187.53      203.70     24.12 o
  -4   2   8     1347.73     1282.12     35.49 o
  -3   2   8      379.83      348.17     16.34 o
  -2   2   8       73.28       64.27      5.95 o
  -1   2   8      196.53      212.63      8.60 o
   0   2   8     5752.94     5732.66     69.60 o
   1   2   8      190.90      206.13      6.73 o
   2   2   8       68.74       70.08      4.92 o
   3   2   8      378.46      384.40     11.11 o
   4   2   8     1359.29     1351.74     29.26 o
   5   2   8      186.20      175.99     13.02 o
   6   2   8       44.70       39.51     13.30 o
   7   2   8       78.25       63.51     14.47 o
   8   2   8       32.66       22.24     12.47 o
  -8   3   8       16.37       -5.66     13.64 o
  -7   3   8      251.74      258.47     42.32 o
  -6   3   8       11.19       16.60     10.85 o
  -5   3   8       68.33       77.16     12.93 o
  -4   3   8      364.52      365.32     19.87 o
  -3   3   8     1373.88     1337.65     30.58 o
  -2   3   8      136.43      130.77      9.33 o
  -1   3   8      168.51      172.30      7.80 o
   0   3   8      562.64      585.92     16.00 o
   1   3   8      167.29      170.07      6.92 o
   2   3   8      139.98      146.97      7.00 o
   3   3   8     1380.09     1330.76     26.21 o
   4   3   8      373.37      387.43     18.44 o
   5   3   8       67.69       75.91      8.51 o
   6   3   8       10.15       10.28      6.93 o
   7   3   8      251.49      283.69     32.91 o
   8   3   8       16.77        7.03     13.97 o
  -8   4   8       56.33       52.08     21.22 o
  -7   4   8       12.55       19.58     26.10 o
  -6   4   8       96.09      106.62     16.34 o
  -5   4   8       78.53       74.47     11.62 o
  -4   4   8     1022.88     1013.50     34.33 o
  -3   4   8      809.64      795.79     24.27 o
  -2   4   8       27.76       22.80      5.89 o
  -1   4   8      655.03      662.98     15.91 o
   0   4   8     2779.26     2693.44     39.85 o
   1   4   8      643.88      643.55     17.87 o
   2   4   8       30.43       37.97      6.33 o
   3   4   8      821.60      852.24     22.76 o
   4   4   8     1043.64     1035.55     27.40 o
   5   4   8       76.60       71.58     11.17 o
   6   4   8      104.72      102.72     13.82 o
   7   4   8       13.38       47.31     25.41 o
   8   4   8       58.49      121.06     39.87 o
  -7   5   8       14.09       34.23     18.92 o
  -6   5   8       14.15        3.69     10.20 o
  -5   5   8      119.24      114.77     17.30 o
  -4   5   8       95.05      116.74     16.19 o
  -3   5   8      471.82      551.52     23.95 o
  -2   5   8      268.63      294.39     14.02 o
  -1   5   8       32.01       22.99      7.20 o
   0   5   8      161.91      135.32     18.26 o
   1   5   8       37.31       47.45      9.44 o
   2   5   8      275.43      305.63     19.46 o
   3   5   8      467.32      494.68     22.18 o
   4   5   8       99.19      115.48     18.78 o
   5   5   8      118.26      121.06     16.69 o
   6   5   8       12.94       27.12     11.23 o
   7   5   8       11.36       -4.20     17.84 o
  -7   6   8        5.35        1.41     12.00 o
  -6   6   8       40.97       51.78     16.21 o
  -5   6   8      105.54      113.32     20.85 o
  -4   6   8      237.84      265.56     25.02 o
  -3   6   8      372.00      366.77     42.80 o
  -2   6   8       36.79       42.71     14.58 o
  -1   6   8      144.29      140.94     26.07 o
   0   6   8      177.42      213.79     26.49 o
   1   6   8      140.31      126.99     21.36 o
   2   6   8       39.46       62.45     16.34 o
   3   6   8      377.99      353.84     32.33 o
   4   6   8      246.42      267.67     56.99 o
   5   6   8      104.11       92.03     19.42 o
   6   6   8       45.69       53.40     15.19 o
   7   6   8        5.31        0.48     19.83 o
  -6   7   8        5.73        3.68     18.32 o
  -5   7   8       49.48       34.06     17.75 o
  -4   7   8      159.77      188.22     34.64 o
  -3   7   8      359.68      324.66     36.67 o
  -2   7   8      597.09      657.60     71.41 o
  -1   7   8       50.91       50.01     16.77 o
   0   7   8       10.43       19.56     12.71 o
   1   7   8       49.63       51.50     17.32 o
   2   7   8      605.61      680.05     46.38 o
   3   7   8      366.17      381.19     36.93 o
   4   7   8      163.93      159.53     26.84 o
   5   7   8       48.64       57.56     19.44 o
   6   7   8        5.20       15.58     16.04 o
  -5   8   8      101.87       67.12     39.70 o
  -4   8   8      199.47      211.51     34.25 o
  -3   8   8      268.04      176.41     30.04 o
  -2   8   8       49.35       56.13     18.66 o
  -1   8   8       25.72        8.94     12.14 o
   0   8   8      268.94      254.40     33.90 o
   1   8   8       23.52       19.95     14.68 o
   2   8   8       47.05       27.38     23.76 o
   3   8   8      268.17      267.86     74.96 o
   4   8   8      196.38      119.16     56.26 o
   5   8   8       98.50       92.93     34.19 o
  -3   9   8      158.53      134.58     29.66 o
  -2   9   8      345.64      361.86     45.45 o
  -1   9   8       67.62       65.24     29.23 o
   0   9   8        5.52       12.77     14.28 o
   1   9   8       63.81       42.07     18.34 o
   2   9   8      353.26      347.08     42.06 o
   3   9   8      165.88      213.44     36.05 o
   1   0   9     2200.94     2078.26     36.38 o
   2   0   9       87.73       97.18      7.93 o
   3   0   9       30.99       31.96      5.99 o
   4   0   9     1193.92     1113.89     36.66 o
   5   0   9      701.84      604.72     35.37 o
   6   0   9      336.43      392.87     34.27 o
   7   0   9        0.01       -0.37      7.69 o
   8   0   9      159.42      162.00     23.59 o
  -8   1   9       20.28       -1.56      9.53 o
  -7   1   9      125.92      127.47     24.03 o
  -6   1   9       80.45       56.14     16.50 o
  -5   1   9      456.89      441.55     32.91 o
  -4   1   9       41.07       30.19      8.76 o
  -3   1   9      112.37      128.26     12.63 o
  -2   1   9     3069.38     3080.98     47.99 o
  -1   1   9       31.24       33.43      4.81 o
   0   1   9      539.27      558.70     12.53 o
   1   1   9       39.48       40.41      2.98 o
   2   1   9     3067.48     3100.93     37.88 o
   3   1   9      113.09      136.43      9.92 o
   4   1   9       39.27       40.43     10.37 o
   5   1   9      450.09      476.11     37.75 o
   6   1   9       83.01       82.82     16.11 o
   7   1   9      123.67      123.76     23.00 o
   8   1   9       19.51        4.25     10.70 o
  -8   2   9      205.97      191.25     32.36 o
  -7   2   9      151.12      102.77     22.72 o
  -6   2   9      487.87      432.63     36.80 o
  -5   2   9      596.71      555.77     83.43 o
  -4   2   9      781.46      756.12     30.04 o
  -3   2   9      396.45      350.35     16.60 o
  -2   2   9      276.58      265.16     11.56 o
  -1   2   9      622.38      597.89     13.12 o
   0   2   9        7.16       14.09      3.27 o
   1   2   9      601.51      591.18     12.84 o
   2   2   9      274.87      250.43      8.09 o
   3   2   9      401.05      358.37     12.55 o
   4   2   9      775.11      751.55     20.71 o
   5   2   9      584.41      623.10     21.96 o
   6   2   9      492.34      528.22     27.98 o
   7   2   9      151.83      162.18     20.80 o
   8   2   9      203.27      240.04     27.33 o
  -8   3   9       12.34       24.22     17.17 o
  -7   3   9       41.68       31.77     15.75 o
  -6   3   9       92.48       92.48     19.91 o
  -5   3   9      385.47      400.89     26.69 o
  -4   3   9      188.00      194.56     18.99 o
  -3   3   9       70.85       59.15      8.08 o
  -2   3   9     1038.74      994.89     21.39 o
  -1   3   9      824.14      764.43     16.17 o
   0   3   9      568.74      521.77     14.17 o
   1   3   9      835.89      843.80     16.41 o
   2   3   9     1043.40      999.38     18.27 o
   3   3   9       69.63       69.29      9.36 o
   4   3   9      186.56      196.05     13.62 o
   5   3   9      381.47      404.53     16.62 o
   6   3   9       94.81       95.08     12.72 o
   7   3   9       39.97       19.18     10.27 o
   8   3   9       14.29       14.03     14.76 o
  -8   4   9      129.54      104.13     25.54 o
  -7   4   9      162.66      125.96     25.35 o
  -6   4   9      242.24      226.55     20.55 o
  -5   4   9      422.69      373.73     23.15 o
  -4   4   9      145.19      153.44     14.59 o
  -3   4   9      330.70      294.02     15.85 o
  -2   4   9      669.78      636.13     19.23 o
  -1   4   9       50.39       45.06      5.42 o
   0   4   9     1511.58     1573.88     27.23 o
   1   4   9       55.97       56.77      7.09 o
   2   4   9      660.81      663.19     18.94 o
   3   4   9      329.29      317.33     14.46 o
   4   4   9      148.90      151.69     13.39 o
   5   4   9      417.54      413.06     22.40 o
   6   4   9      245.39      262.47     20.18 o
   7   4   9      164.66      205.63     44.07 o
   8   4   9      125.22      149.37     42.83 o
  -7   5   9      147.37      117.42     25.75 o
  -6   5   9       38.48       38.66     13.62 o
  -5   5   9       46.56       42.65     12.53 o
  -4   5   9       28.94       12.71      8.92 o
  -3   5   9       14.26        3.60      6.16 o
  -2   5   9      492.75      487.88     18.22 o
  -1   5   9      102.56      112.26     11.50 o
   0   5   9      741.50      724.43     24.01 o
   1   5   9      107.34      107.28     12.62 o
   2   5   9      500.71      544.72     26.94 o
   3   5   9       12.48       18.77      7.45 o
   4   5   9       27.41       22.32      9.17 o
   5   5   9       50.44       30.71     15.06 o
   6   5   9       39.54       20.17     10.31 o
   7   5   9      144.95      173.88     43.04 o
  -6   6   9       74.97       83.87     18.65 o
  -5   6   9      399.96      389.17     32.14 o
  -4   6   9       48.29       35.92     11.49 o
  -3   6   9      242.21      259.11     23.30 o
  -2   6   9      706.53      669.06     32.99 o
  -1   6   9       63.43       39.20     15.18 o
   0   6   9      299.15      251.44     63.87 o
   1   6   9       62.34       66.77     28.48 o
   2   6   9      704.37      737.07     41.15 o
   3   6   9      235.24      225.66     27.00 o
   4   6   9       52.42       30.85     21.24 o
   5   6   9      390.84      451.05     30.91 o
   6   6   9       76.07       47.04     14.92 o
  -6   7   9       40.20       79.89     24.59 o
  -5   7   9        0.49        7.35     13.62 o
  -4   7   9       25.27       17.18     13.22 o
  -3   7   9       23.27        6.01     12.37 o
  -2   7   9      126.93       66.88     19.10 o
  -1   7   9        7.41        1.37      9.79 o
   0   7   9      548.35      625.79     45.08 o
   1   7   9        9.68       -9.46     10.71 o
   2   7   9      135.23      138.52     24.58 o
   3   7   9       21.86       36.51     14.69 o
   4   7   9       25.25       35.41     16.53 o
   5   7   9        0.17        3.26     12.91 o
   6   7   9       42.77       56.06     31.40 o
  -4   8   9       23.09       17.28     16.41 o
  -3   8   9      152.87      147.91     33.81 o
  -2   8   9      757.54      817.84     80.85 o
  -1   8   9      136.39      103.43     27.06 o
   0   8   9       37.66       13.33     13.60 o
   1   8   9      132.75      131.38     24.89 o
   2   8   9      759.20      691.90     51.54 o
   3   8   9      148.20       91.64     22.18 o
   4   8   9       25.44       38.55     18.11 o
  -3   9   9       96.30      115.27     28.36 o
  -2   9   9       73.84       60.57     21.20 o
  -1   9   9        4.25       26.89     16.71 o
   0   9   9       32.69       55.22     20.73 o
   1   9   9        5.19        0.47     13.67 o
   2   9   9       78.23       86.50     23.00 o
   3   9   9       97.23       85.70     23.98 o
   0   0  10     2008.50     2025.62     38.36 o
   1   0  10     6548.03     6082.65    103.78 o
   2   0  10      191.08      230.70     14.35 o
   3   0  10     1279.54     1210.18     30.53 o
   4   0  10       73.97       87.00     10.62 o
   5   0  10     1551.94     1576.88     59.62 o
   6   0  10       24.95       10.54      8.47 o
   7   0  10       41.52       44.83     13.00 o
   8   0  10        1.12        1.91      9.57 o
  -8   1  10       21.12       11.63     11.18 o
  -7   1  10       88.15      101.19     29.78 o
  -6   1  10       96.29      117.46     31.64 o
  -5   1  10       41.45       29.77     19.35 o
  -4   1  10      747.90      679.22     28.49 o
  -3   1  10      221.62      239.30     13.86 o
  -2   1  10      936.40      925.88     23.66 o
  -1   1  10     1315.07     1303.01     29.38 o
   0   1  10     2499.18     2403.38     32.35 o
   1   1  10     1328.01     1283.83     21.57 o
   2   1  10      934.81      937.09     15.44 o
   3   1  10      220.38      220.62     12.17 o
   4   1  10      748.46      712.63     23.62 o
   5   1  10       40.99       35.04      8.12 o
   6   1  10       91.49      142.73     21.14 o
   7   1  10       88.66       84.86     16.14 o
   8   1  10       20.68       13.23     10.73 o
  -8   2  10       29.55       18.69     12.42 o
  -7   2  10       10.99       11.87     12.15 o
  -6   2  10        8.08        3.49     10.12 o
  -5   2  10      487.64      572.87     69.86 o
  -4   2  10      122.71      117.26     12.67 o
  -3   2  10      514.52      479.59     16.92 o
  -2   2  10      373.38      363.88     14.76 o
  -1   2  10      618.30      614.55     13.29 o
   0   2  10      654.77      732.02     16.06 o
   1   2  10      604.31      592.71     13.15 o
   2   2  10      367.02      386.78      9.87 o
   3   2  10      545.49      518.26     12.96 o
   4   2  10      115.93       97.37      8.71 o
   5   2  10      487.06      487.81     19.11 o
   6   2  10        6.70       11.31      6.83 o
   7   2  10       10.49        4.43      8.83 o
   8   2  10       29.56       11.43     11.35 o
  -8   3  10        6.26        9.63     13.23 o
  -7   3  10       84.00       86.11     67.28 o
  -6   3  10       35.59       31.25     14.00 o
  -5   3  10       27.54       15.42      8.05 o
  -4   3  10      660.48      708.12     54.71 o
  -3   3  10      419.32      413.89     21.40 o
  -2   3  10      683.30      682.99     22.97 o
  -1   3  10      294.91      300.34     11.61 o
   0   3  10      653.36      647.87     21.23 o
   1   3  10      303.52      331.60     10.18 o
   2   3  10      690.15      725.58     15.15 o
   3   3  10      427.05      408.42     12.92 o
   4   3  10      685.63      701.28     18.91 o
   5   3  10       26.21       21.82      5.87 o
   6   3  10       36.83       37.07      9.53 o
   7   3  10       87.37       92.65     16.78 o
   8   3  10        7.14        6.06     13.77 o
  -8   4  10       77.41       54.48     23.01 o
  -7   4  10      199.05      233.05     33.17 o
  -6   4  10       79.42       63.48     12.83 o
  -5   4  10      155.03      166.98     16.54 o
  -4   4  10      156.90      148.75     18.00 o
  -3   4  10      198.17      180.74     11.87 o
  -2   4  10       96.77       85.19      7.61 o
  -1   4  10      203.86      197.91      9.52 o
   0   4  10      846.21      912.59     19.36 o
   1   4  10      189.78      206.04     11.27 o
   2   4  10       96.33      105.95      9.19 o
   3   4  10      194.84      195.90     12.25 o
   4   4  10      151.54      170.94     14.70 o
   5   4  10      154.04      164.34     15.48 o
   6   4  10       83.96       67.41     21.08 o
   7   4  10      187.00      242.20     47.65 o
   8   4  10       77.42       72.58     32.30 o
  -7   5  10       92.44      103.12     20.69 o
  -6   5  10      230.13      243.14     27.12 o
  -5   5  10       41.55       27.64     12.01 o
  -4   5  10     1283.63     1322.51     59.40 o
  -3   5  10      104.51      114.09     12.69 o
  -2   5  10      779.13      819.71     23.46 o
  -1   5  10        7.35        8.01      6.39 o
   0   5  10      492.30      482.24     20.24 o
   1   5  10        6.10        1.33      7.16 o
   2   5  10      788.58      806.65     24.99 o
   3   5  10      110.02      104.13     11.77 o
   4   5  10     1317.54     1315.64     44.19 o
   5   5  10       42.18       53.22     12.21 o
   6   5  10      238.40      314.41     34.01 o
   7   5  10       94.90       76.03     32.02 o
  -6   6  10       43.16       41.19     12.30 o
  -5   6  10      168.30      185.54     23.60 o
  -4   6  10       37.64       51.47     16.40 o
  -3   6  10      670.22      704.86     35.13 o
  -2   6  10      158.27      175.82     29.79 o
  -1   6  10      243.12      180.20     24.77 o
   0   6  10      965.36      988.66     48.53 o
   1   6  10      239.48      257.83     28.25 o
   2   6  10      152.33      129.65     20.94 o
   3   6  10      657.63      640.76     87.32 o
   4   6  10       36.65       69.53     16.86 o
   5   6  10      166.30      193.13     27.53 o
   6   6  10       45.50       33.33     25.20 o
  -6   7  10      166.14      211.43     58.85 o
  -5   7  10       81.30       68.53     21.43 o
  -4   7  10      204.37      178.33     29.49 o
  -3   7  10       67.01       46.59     30.99 o
  -2   7  10      488.95      430.76     40.22 o
  -1   7  10       29.87        5.03     11.09 o
   0   7  10        1.24       -0.07     10.07 o
   1   7  10       28.24       31.14     14.50 o
   2   7  10      495.13      484.91     40.30 o
   3   7  10       64.93       67.53     19.76 o
   4   7  10      214.67      213.25     29.96 o
   5   7  10       84.74       83.38     21.91 o
  -4   8  10        2.47       12.66     23.04 o
  -3   8  10      316.03      298.22     39.55 o
  -2   8  10      158.20      211.87     48.34 o
  -1   8  10       53.91       31.76     15.08 o
   0   8  10      365.63      336.60     38.81 o
   1   8  10       56.50       45.04     25.55 o
   2   8  10      153.49      143.48     31.92 o
   3   8  10      314.24      309.49     42.25 o
   4   8  10        2.90       15.23     14.68 o
  -3   9  10       75.52       73.44     38.87 o
  -2   9  10       76.95       66.48     37.60 o
  -1   9  10        2.39        1.51     14.14 o
   0   9  10       25.87       -3.41     12.92 o
   1   9  10        1.76       14.12     16.15 o
   2   9  10       78.77       73.62     53.78 o
   3   9  10       72.91       69.86     23.17 o
   1   0  11     1308.68     1170.75     34.98 o
   2   0  11       23.85       40.48      6.16 o
   3   0  11      421.66      399.17     23.67 o
   4   0  11      528.64      500.75     21.61 o
   5   0  11     1759.93     1795.94     53.78 o
   6   0  11      171.64      139.90     18.47 o
   7   0  11        0.02       -7.12      7.12 o
   8   0  11       68.59       39.68     14.26 o
  -8   1  11       36.65       35.42     13.99 o
  -7   1  11      110.07      106.22     18.30 o
  -6   1  11      111.43       53.79     19.82 o
  -5   1  11     1017.23     1075.24     55.27 o
  -4   1  11      796.31      819.22     27.32 o
  -3   1  11      167.55      188.47     12.77 o
  -2   1  11     2876.12     2777.28     45.49 o
  -1   1  11       66.23       67.09      6.57 o
   0   1  11        1.10       -2.15      2.15 o
   1   1  11       66.24       68.35      6.07 o
   2   1  11     2864.65     2847.03     35.29 o
   3   1  11      165.93      158.92     14.64 o
   4   1  11      799.06      805.11     25.50 o
   5   1  11     1017.36     1009.55     32.08 o
   6   1  11      113.39      100.78     15.96 o
   7   1  11      108.99      119.36     18.51 o
   8   1  11       39.66       44.11     14.67 o
  -8   2  11      130.63      175.53     25.14 o
  -7   2  11       22.91        2.93      8.81 o
  -6   2  11       47.47       38.21     14.29 o
  -5   2  11      814.35      827.12     43.26 o
  -4   2  11      256.74      250.88     17.05 o
  -3   2  11      936.49      972.29     25.02 o
  -2   2  11      695.05      706.92     30.06 o
  -1   2  11      561.00      566.41     16.13 o
   0   2  11        9.21       16.54      3.89 o
   1   2  11      601.71      609.32     13.42 o
   2   2  11      693.91      761.64     14.58 o
   3   2  11      925.45      946.01     18.60 o
   4   2  11      259.10      261.42     15.75 o
   5   2  11      819.29      873.11     25.45 o
   6   2  11       48.21       43.31     11.53 o
   7   2  11       22.41        9.23      9.35 o
   8   2  11      130.93      165.40     32.24 o
  -8   3  11       85.05       95.48     28.02 o
  -7   3  11       91.78      115.25     23.95 o
  -6   3  11      584.03      588.68     42.04 o
  -5   3  11      249.63      266.87     28.37 o
  -4   3  11     1191.62     1200.32     40.55 o
  -3   3  11       58.86       54.60      9.12 o
  -2   3  11      402.88      395.56     13.07 o
  -1   3  11      718.91      771.71     17.58 o
   0   3  11        6.00        5.64      3.71 o
   1   3  11      720.74      786.53     17.71 o
   2   3  11      404.23      403.00     11.24 o
   3   3  11       59.60       59.99      8.35 o
   4   3  11     1194.25     1195.61     25.69 o
   5   3  11      248.93      256.91     15.22 o
   6   3  11      594.44      627.82     53.51 o
   7   3  11       89.88       49.02     17.82 o
   8   3  11       86.71      126.70     27.09 o
  -8   4  11        3.04       11.10     13.10 o
  -7   4  11       58.98       61.27     20.49 o
  -6   4  11       72.92      100.56     17.48 o
  -5   4  11      583.16      659.86     34.79 o
  -4   4  11      133.46      127.25     14.20 o
  -3   4  11      738.84      780.16     21.71 o
  -2   4  11       44.89       50.14      7.19 o
  -1   4  11       98.87      109.33      9.09 o
   0   4  11      281.96      275.53     10.68 o
   1   4  11       85.52       85.61      9.80 o
   2   4  11       44.17       47.42      7.89 o
   3   4  11      734.27      724.72     21.32 o
   4   4  11      133.04      148.68     13.45 o
   5   4  11      569.58      605.36     25.31 o
   6   4  11       71.06      106.67     20.27 o
   7   4  11       58.46       49.93     27.00 o
   8   4  11        3.28       18.25     26.86 o
  -7   5  11       58.38       55.37     16.06 o
  -6   5  11      221.34      226.94     22.27 o
  -5   5  11       14.86        9.12      7.39 o
  -4   5  11      375.44      400.07     30.62 o
  -3   5  11      589.16      646.48     25.46 o
  -2   5  11      504.16      506.33     18.63 o
  -1   5  11      289.36      311.92     27.71 o
   0   5  11      142.21      166.20     13.48 o
   1   5  11      291.01      303.30     19.48 o
   2   5  11      507.47      520.06     25.17 o
   3   5  11      598.63      638.45     28.14 o
   4   5  11      379.48      384.04     42.84 o
   5   5  11       14.63       22.23     10.53 o
   6   5  11      231.64      237.03     43.80 o
   7   5  11       59.22       66.87     30.03 o
  -6   6  11      138.98      142.74     19.83 o
  -5   6  11      453.25      473.40     51.50 o
  -4   6  11      174.37      163.00     20.91 o
  -3   6  11      145.75      131.45     32.50 o
  -2   6  11       86.23       98.14     14.96 o
  -1   6  11      253.99      249.98     44.11 o
   0   6  11      148.48      117.31     21.35 o
   1   6  11      243.54      249.11     28.00 o
   2   6  11       87.29       98.92     18.84 o
   3   6  11      145.05      155.04     33.02 o
   4   6  11      171.54      212.38     27.63 o
   5   6  11      449.93      486.28     39.02 o
   6   6  11      136.02      117.07     35.19 o
  -6   7  11       42.52       84.18     26.25 o
  -5   7  11       23.78        2.45     14.03 o
  -4   7  11        9.42        2.20     11.83 o
  -3   7  11      334.71      302.67     43.08 o
  -2   7  11      239.68      282.47     39.36 o
  -1   7  11        9.47        7.35     17.32 o
   0   7  11      158.49      162.27     30.61 o
   1   7  11       10.53        1.45     24.55 o
   2   7  11      233.94      180.44     27.12 o
   3   7  11      343.18      322.23     34.21 o
   4   7  11       11.21        8.84     26.55 o
   5   7  11       23.76       12.43     18.46 o
  -4   8  11      109.08      103.51     25.99 o
  -3   8  11        7.25        6.74     13.64 o
  -2   8  11        2.86       12.40     13.12 o
  -1   8  11       18.23       15.41     13.98 o
   0   8  11      105.01      101.56     42.66 o
   1   8  11       18.87        2.51     11.05 o
   2   8  11        3.05       11.01     12.98 o
   3   8  11        7.94       22.08     17.04 o
   4   8  11      106.94       87.06     36.64 o
  -2   9  11      132.89      120.61     28.72 o
  -1   9  11       14.49        2.14     15.71 o
   0   9  11       10.78       33.03     44.11 o
   1   9  11       15.37       25.59     16.94 o
   2   9  11      127.48      113.22     37.43 o
   0   0  12      158.98      164.64      8.37 o
   1   0  12     1275.47     1286.05     25.75 o
   2   0  12      593.03      630.85     20.52 o
   3   0  12      896.00      848.14     28.84 o
   4   0  12       84.04       70.26     10.01 o
   5   0  12     1493.09     1465.66     48.21 o
   6   0  12      558.39      564.04     33.55 o
   7   0  12      204.99      186.26     23.01 o
   8   0  12      476.23      517.67     38.67 o
  -8   1  12       20.97       26.17     12.89 o
  -7   1  12       32.01       33.68     12.18 o
  -6   1  12      469.97      423.63     29.88 o
  -5   1  12     1306.00     1321.35     45.47 o
  -4   1  12      186.87      183.56     15.02 o
  -3   1  12      133.52      168.33     12.46 o
  -2   1  12     2401.10     2530.42     42.71 o
  -1   1  12       42.82       44.89      8.43 o
   0   1  12      235.64      217.68      6.33 o
   1   1  12       46.17       51.89      4.38 o
   2   1  12     2404.41     2564.64     32.58 o
   3   1  12      139.61      160.10     15.23 o
   4   1  12      201.69      211.96     14.31 o
   5   1  12     1303.01     1311.12     37.30 o
   6   1  12      477.55      462.90     25.35 o
   7   1  12       34.67       34.62     11.60 o
   8   1  12       20.92       37.99     13.78 o
  -8   2  12       60.26       71.41     18.24 o
  -7   2  12      178.34      175.75     22.46 o
  -6   2  12      164.95      207.33     28.40 o
  -5   2  12     1368.48     1416.07     52.69 o
  -4   2  12     1518.62     1453.87     39.29 o
  -3   2  12      892.30      784.55     22.71 o
  -2   2  12       96.10       90.73      9.20 o
  -1   2  12     2566.24     2557.70     36.97 o
   0   2  12     1557.43     1525.67     25.56 o
   1   2  12     2538.92     2552.83     36.23 o
   2   2  12       94.76      101.69      5.74 o
   3   2  12      907.80      871.33     17.44 o
   4   2  12     1500.63     1456.40     30.45 o
   5   2  12     1371.97     1404.87     33.51 o
   6   2  12      162.38      149.53     18.95 o
   7   2  12      169.41      173.64     26.16 o
   8   2  12       60.91       85.79     18.16 o
  -8   3  12        3.76       -1.25     10.70 o
  -7   3  12      195.76      203.68     25.64 o
  -6   3  12      434.26      477.29     32.07 o
  -5   3  12       64.63       67.13     12.49 o
  -4   3  12      183.66      196.35     19.31 o
  -3   3  12      293.51      271.66     15.30 o
  -2   3  12     1075.40     1122.52     23.28 o
  -1   3  12      293.59      319.56     10.52 o
   0   3  12       77.49      115.40      9.51 o
   1   3  12      303.98      334.14     10.88 o
   2   3  12     1067.84     1106.99     20.10 o
   3   3  12      300.48      300.58     11.70 o
   4   3  12      200.85      229.77     17.11 o
   5   3  12       63.65       67.70      9.06 o
   6   3  12      428.39      425.10     36.83 o
   7   3  12      199.96      180.52     28.44 o
   8   3  12        3.69        9.31     18.35 o
  -7   4  12       70.22       76.95     17.37 o
  -6   4  12      213.41      232.54     22.04 o
  -5   4  12      386.63      408.00     21.93 o
  -4   4  12     1246.26     1230.84     37.94 o
  -3   4  12      943.69      959.26     26.36 o
  -2   4  12      171.51      174.98     15.19 o
  -1   4  12      911.44      924.28     21.35 o
   0   4  12      872.11      846.77     19.24 o
   1   4  12      923.37      991.89     23.56 o
   2   4  12      165.79      185.91     12.72 o
   3   4  12      961.67     1005.88     25.38 o
   4   4  12     1229.07     1212.45     34.04 o
   5   4  12      389.19      399.17     28.14 o
   6   4  12      207.40      238.81     29.37 o
   7   4  12       66.81      102.82     36.22 o
  -7   5  12      137.93      128.33     21.70 o
  -6   5  12      387.31      414.30     29.35 o
  -5   5  12      124.52      130.51     16.64 o
  -4   5  12       63.60       59.62     11.03 o
  -3   5  12       57.19       48.60     13.01 o
  -2   5  12      356.10      338.51     17.95 o
  -1   5  12      285.52      317.61     17.61 o
   0   5  12        2.55        9.17      6.24 o
   1   5  12      295.03      311.18     20.54 o
   2   5  12      348.42      362.26     17.78 o
   3   5  12       59.66       71.61     10.39 o
   4   5  12       60.66       47.98     11.31 o
   5   5  12      128.54       93.98     15.71 o
   6   5  12      372.25      431.30     56.33 o
   7   5  12      140.24      134.70     38.84 o
  -6   6  12       91.72       97.51     20.28 o
  -5   6  12       26.22       18.13     11.13 o
  -4   6  12      109.96       88.36     16.05 o
  -3   6  12      944.78     1011.14     52.20 o
  -2   6  12       38.23       35.38     10.95 o
  -1   6  12      107.82       99.59     20.32 o
   0   6  12       74.30       75.29     17.43 o
   1   6  12      112.28      110.25     34.81 o
   2   6  12       36.33       33.83     23.38 o
   3   6  12      964.27     1021.48     85.63 o
   4   6  12      105.08       86.28     19.14 o
   5   6  12       26.30       46.87     16.26 o
  -5   7  12       25.43       10.81     15.08 o
  -4   7  12      147.68      162.67     28.60 o
  -3   7  12       24.38       12.92     13.12 o
  -2   7  12       92.04      123.68     23.36 o
  -1   7  12       35.03       23.37     13.97 o
   0   7  12       54.71       50.13     16.14 o
   1   7  12       38.13       32.88     13.50 o
   2   7  12       88.86      104.80     22.05 o
   3   7  12       25.95       19.82     12.20 o
   4   7  12      140.95      184.26     37.67 o
   5   7  12       27.29       55.02     29.47 o
  -4   8  12       21.67        3.56     14.41 o
  -3   8  12      320.14      353.47     42.57 o
  -2   8  12       44.93       49.59     18.89 o
  -1   8  12       11.16      -10.10     10.10 o
   0   8  12       64.14       43.55     39.60 o
   1   8  12       10.97       22.27     13.38 o
   2   8  12       44.19       56.12     18.50 o
   3   8  12      325.98      294.56     35.99 o
   4   8  12       20.80       29.86     18.25 o
  -2   9  12       77.70       59.19     30.71 o
  -1   9  12       17.05       29.51     18.66 o
   0   9  12       18.39       25.11     15.35 o
   1   9  12       18.19       17.12     16.17 o
   2   9  12       75.15       79.76     23.48 o
   1   0  13      533.43      577.07     15.46 o
   2   0  13     1665.03     1691.31     35.86 o
   3   0  13      142.01      115.05     14.45 o
   4   0  13       90.09       85.73     10.94 o
   5   0  13       42.83       45.92     12.48 o
   6   0  13        5.83       -0.99      6.31 o
   7   0  13        0.63        1.26      9.06 o
   8   0  13      141.05      162.15     23.88 o
  -8   1  13       40.45       42.33     14.90 o
  -7   1  13       22.86       27.86     11.42 o
  -6   1  13        2.71        3.68      8.80 o
  -5   1  13      550.97      505.65     29.58 o
  -4   1  13       25.30       26.16      7.50 o
  -3   1  13      358.59      372.48     18.41 o
  -2   1  13     1814.09     1763.33     52.83 o
  -1   1  13     2150.23     2220.35     36.80 o
   0   1  13      319.78      320.64      7.82 o
   1   1  13     2175.35     2287.07     38.93 o
   2   1  13     1805.00     1747.46     24.18 o
   3   1  13      369.80      376.00     15.30 o
   4   1  13       27.65       30.34      5.90 o
   5   1  13      577.31      574.63     36.92 o
   6   1  13        3.65        0.78      8.02 o
   7   1  13       22.61       23.03     10.40 o
   8   1  13       41.40       17.61     13.22 o
  -8   2  13      245.83      299.05     32.10 o
  -7   2  13       58.70       76.11     22.94 o
  -6   2  13      608.12      607.29     35.62 o
  -5   2  13      145.49      157.35     18.38 o
  -4   2  13      826.69      844.63     29.19 o
  -3   2  13      317.89      328.85     15.50 o
  -2   2  13     2431.02     2517.47     48.97 o
  -1   2  13     2985.93     3059.31     43.00 o
   0   2  13      516.58      585.97     14.31 o
   1   2  13     3007.45     3128.66     46.54 o
   2   2  13     2388.05     2454.83     33.14 o
   3   2  13      312.72      326.51     12.20 o
   4   2  13      809.36      814.90     21.48 o
   5   2  13      157.15      139.64     11.97 o
   6   2  13      589.87      587.17     33.67 o
   7   2  13       58.77       57.78     14.42 o
   8   2  13      238.87      311.85     31.49 o
  -8   3  13       45.01       44.97     16.62 o
  -7   3  13        4.86        9.57     10.55 o
  -6   3  13      373.95      367.85     29.57 o
  -5   3  13      934.29      927.96     38.62 o
  -4   3  13      170.40      192.43     16.28 o
  -3   3  13      490.49      489.55     19.32 o
  -2   3  13     1297.09     1296.46     32.80 o
  -1   3  13     1842.89     1866.72     29.26 o
   0   3  13       11.31        5.78      3.90 o
   1   3  13     1872.06     1921.44     33.94 o
   2   3  13     1276.35     1276.79     22.22 o
   3   3  13      499.68      531.36     15.36 o
   4   3  13      166.23      172.25     10.64 o
   5   3  13      970.38      987.16     27.51 o
   6   3  13      377.19      395.12     40.28 o
   7   3  13        4.43        9.41     12.96 o
   8   3  13       43.04       44.03     19.57 o
  -7   4  13      174.99      182.20     25.11 o
  -6   4  13      197.21      211.18     23.93 o
  -5   4  13      278.42      267.70     30.67 o
  -4   4  13      329.47      330.83     21.53 o
  -3   4  13      192.05      182.56     15.18 o
  -2   4  13      415.93      424.95     17.62 o
  -1   4  13     1300.62     1352.71     27.35 o
   0   4  13       10.99       24.88      5.37 o
   1   4  13     1306.98     1373.24     30.98 o
   2   4  13      405.64      400.62     17.64 o
   3   4  13      186.18      186.76     13.79 o
   4   4  13      328.40      362.47     19.27 o
   5   4  13      289.22      316.70     19.86 o
   6   4  13      189.38      188.64     26.30 o
   7   4  13      172.26      145.03     40.70 o
  -7   5  13        1.87       12.17     12.54 o
  -6   5  13      200.92      258.53     23.96 o
  -5   5  13      121.71       95.47     14.44 o
  -4   5  13      216.81      175.33     16.80 o
  -3   5  13       71.94       75.20     15.44 o
  -2   5  13      320.53      359.82     27.88 o
  -1   5  13      204.00      228.94     15.51 o
   0   5  13       39.04       60.83     10.07 o
   1   5  13      212.04      206.21     17.56 o
   2   5  13      306.61      311.62     17.14 o
   3   5  13       74.81       82.05     10.79 o
   4   5  13      212.11      234.23     27.25 o
   5   5  13      131.61      163.77     29.03 o
   6   5  13      203.43      218.44     44.35 o
   7   5  13        1.77       -1.24     22.11 o
  -6   6  13       22.31        5.44     12.41 o
  -5   6  13      249.62      259.34     27.75 o
  -4   6  13      208.86      223.16     24.58 o
  -3   6  13      305.75      299.25     25.53 o
  -2   6  13       19.65        8.97      7.81 o
  -1   6  13      237.35      261.63     21.66 o
   0   6  13        0.02       -0.17      9.21 o
   1   6  13      245.24      290.38     60.08 o
   2   6  13       24.30       30.77     12.36 o
   3   6  13      298.62      324.86     30.90 o
   4   6  13      210.75      215.16     27.23 o
   5   6  13      257.63      379.31     50.96 o
  -5   7  13      108.54      102.43     25.44 o
  -4   7  13        7.69        0.40     11.80 o
  -3   7  13       67.64       39.46     16.62 o
  -2   7  13       88.82       48.80     24.21 o
  -1   7  13       82.27      104.13     21.50 o
   0   7  13       12.04       17.77     12.48 o
   1   7  13       85.55      118.19     22.33 o
   2   7  13       82.58       80.28     19.81 o
   3   7  13       69.44       54.41     33.12 o
   4   7  13        6.24       14.43     14.69 o
  -4   8  13      145.36      108.92     32.50 o
  -3   8  13       78.76       54.83     20.15 o
  -2   8  13        1.98       -8.05     10.64 o
  -1   8  13       67.80       32.85     24.89 o
   0   8  13       12.58       12.47     12.36 o
   1   8  13       69.99       66.35     20.18 o
   2   8  13        2.44       26.54     16.16 o
   3   8  13       76.18       85.89     21.86 o
   4   8  13      144.37      187.69     30.95 o
  -2   9  13       20.49       14.17     14.64 o
  -1   9  13       76.90       49.54     20.59 o
   0   9  13        3.79       19.73     15.74 o
   1   9  13       80.58       79.98     23.83 o
   2   9  13       18.19       32.37     19.35 o
   0   0  14     2911.32     2880.37    107.06 o
   1   0  14     2595.73     2709.37     46.16 o
   2   0  14     4750.21     5205.79     84.29 o
   3   0  14       22.99       20.81      6.63 o
   4   0  14     7615.73     7396.02    122.02 o
   5   0  14      498.41      547.13     30.56 o
   6   0  14      358.07      331.58     27.54 o
   7   0  14       15.99       22.82     11.02 o
   8   0  14      204.94      259.08     29.70 o
  -8   1  14        0.14       22.51     11.61 o
  -7   1  14      124.12      101.69     24.78 o
  -6   1  14       59.22       54.73     13.06 o
  -5   1  14     2344.58     2223.11     65.61 o
  -4   1  14      757.24      724.20     26.77 o
  -3   1  14     1834.26     1914.11     43.00 o
  -2   1  14      273.64      286.68     16.59 o
  -1   1  14     3776.40     3974.01     58.45 o
   0   1  14      114.03      123.40      5.64 o
   1   1  14     3802.13     4050.43     50.67 o
   2   1  14      276.93      292.70      7.48 o
   3   1  14     1813.58     1828.91     47.02 o
   4   1  14      758.02      787.19     23.41 o
   5   1  14     2347.47     2274.31     52.92 o
   6   1  14       56.87       69.07     23.28 o
   7   1  14      123.59      124.89     33.15 o
   8   1  14        0.16       21.52     12.94 o
  -8   2  14       56.44       62.23     19.52 o
  -7   2  14       42.92       37.62     12.35 o
  -6   2  14       22.01       24.90     10.67 o
  -5   2  14      140.30      107.20     15.64 o
  -4   2  14     4342.76     4143.74     80.05 o
  -3   2  14     1435.00     1399.95     32.02 o
  -2   2  14     1273.11     1362.40     32.95 o
  -1   2  14      238.54      259.92     11.80 o
   0   2  14     1628.07     1651.45     27.60 o
   1   2  14      236.93      282.97     10.50 o
   2   2  14     1260.10     1348.67     21.35 o
   3   2  14     1451.01     1369.02     24.71 o
   4   2  14     4321.37     4219.20     64.59 o
   5   2  14      137.68      119.52     15.85 o
   6   2  14       17.59        9.89      8.94 o
   7   2  14       44.96       20.10     23.83 o
   8   2  14       55.63       46.28     15.23 o
  -8   3  14       37.23       23.08     14.66 o
  -7   3  14       94.48       95.59     18.43 o
  -6   3  14       77.65       82.63     15.92 o
  -5   3  14      128.04      140.89     31.33 o
  -4   3  14      825.79      866.33     37.48 o
  -3   3  14      876.84      866.19     25.35 o
  -2   3  14       65.37       85.13      7.78 o
  -1   3  14      161.53      186.72      9.11 o
   0   3  14        0.86       -2.70      3.32 o
   1   3  14      171.30      193.16     10.15 o
   2   3  14       68.46       76.52      6.86 o
   3   3  14      855.68      831.94     20.61 o
   4   3  14      830.49      785.48     22.60 o
   5   3  14      128.87      112.74     15.64 o
   6   3  14       74.42       70.71     14.99 o
   7   3  14       97.94      121.03     24.84 o
   8   3  14       38.07       50.32     20.52 o
  -7   4  14        9.93       35.73     13.91 o
  -6   4  14      214.11      272.10     30.31 o
  -5   4  14       58.20       42.02     11.78 o
  -4   4  14     1302.31     1329.38     40.22 o
  -3   4  14      941.95      992.62     31.34 o
  -2   4  14       12.10       -1.16      4.27 o
  -1   4  14       96.38      108.53      8.38 o
   0   4  14      458.45      437.06     14.96 o
   1   4  14       93.04      106.05      9.00 o
   2   4  14       13.59       14.81      6.57 o
   3   4  14      951.55      964.28     28.55 o
   4   4  14     1282.90     1300.71     35.86 o
   5   4  14       55.76       45.30     15.30 o
   6   4  14      218.67      232.09     30.06 o
   7   4  14        9.13        7.85     21.55 o
  -7   5  14       44.33       23.64     13.83 o
  -6   5  14       11.32        6.27      9.23 o
  -5   5  14       46.18       32.39      9.93 o
  -4   5  14      230.81      247.05     19.77 o
  -3   5  14      486.59      505.07     24.14 o
  -2   5  14        3.55       -3.13      5.04 o
  -1   5  14        4.01        2.55      7.39 o
   0   5  14       79.30       97.76     11.52 o
   1   5  14        4.64       -0.33      7.57 o
   2   5  14        4.50        2.59      7.56 o
   3   5  14      472.56      483.92     21.51 o
   4   5  14      235.88      253.69     21.27 o
   5   5  14       46.63       30.30     20.80 o
   6   5  14       11.58       22.52     24.52 o
   7   5  14       47.95       48.69     29.89 o
  -6   6  14       25.74        7.88     12.83 o
  -5   6  14      119.71      152.30     21.96 o
  -4   6  14      505.96      533.12     35.13 o
  -3   6  14      222.98      224.26     23.29 o
  -2   6  14       10.97       13.63      8.13 o
  -1   6  14      149.63      137.02     18.08 o
   0   6  14      223.65      280.41     29.74 o
   1   6  14      144.98      144.08     22.00 o
   2   6  14        9.69       20.89     12.04 o
   3   6  14      226.12      278.36     66.01 o
   4   6  14      496.87      553.36     64.80 o
  -5   7  14      124.83      106.53     25.76 o
  -4   7  14       53.12       50.24     19.22 o
  -3   7  14      399.62      303.97     73.65 o
  -2   7  14       37.84       20.22     13.27 o
  -1   7  14       36.91       20.17     12.98 o
   0   7  14        0.19        3.44     10.27 o
   1   7  14       39.99       23.80     12.92 o
   2   7  14       38.59       57.92     16.82 o
   3   7  14      392.32      471.76     39.24 o
   4   7  14       55.27       40.84     18.18 o
  -4   8  14      147.98      116.14     27.43 o
  -3   8  14       85.11       74.08     24.11 o
  -2   8  14       19.85       -2.03     15.84 o
  -1   8  14       13.09       31.27     16.48 o
   0   8  14      168.15      124.40     24.96 o
   1   8  14       13.28        9.05     12.16 o
   2   8  14       18.44       35.85     54.85 o
   3   8  14       84.72       71.22     31.30 o
   4   8  14      146.68      206.46     53.06 o
  -2   9  14        9.64       27.03     16.64 o
  -1   9  14       34.30       34.77     18.36 o
   0   9  14       24.44       31.70     17.44 o
   1   9  14       33.93       47.07     21.59 o
   2   9  14        9.55       31.03     16.95 o
   1   0  15      189.88      238.76     10.21 o
   2   0  15     5649.52     5585.58    103.89 o
   3   0  15      449.01      441.30     22.42 o
   4   0  15       96.93      103.98     12.30 o
   5   0  15      460.00      477.47     29.39 o
   6   0  15      635.46      667.60     46.60 o
   7   0  15      143.96      117.92     19.74 o
   8   0  15      115.10      111.00     20.73 o
  -8   1  15        7.21       12.74     11.25 o
  -7   1  15      133.17      134.11     34.34 o
  -6   1  15       33.85       24.91     10.69 o
  -5   1  15      606.94      717.06     32.86 o
  -4   1  15      201.04      201.78     16.46 o
  -3   1  15       11.72       11.01      5.97 o
  -2   1  15       26.40       25.97      6.89 o
  -1   1  15     7253.28     7509.31     99.44 o
   0   1  15       48.21       56.79      4.73 o
   1   1  15     7205.98     7373.72     87.42 o
   2   1  15       27.66       42.87      3.91 o
   3   1  15       13.32       20.78      5.40 o
   4   1  15      202.23      191.61     14.11 o
   5   1  15      567.03      551.54     24.51 o
   6   1  15       32.57       34.69     11.97 o
   7   1  15      132.74      121.43     19.34 o
   8   1  15        7.45       11.77     11.68 o
  -8   2  15      162.52      156.79     23.79 o
  -7   2  15       15.01       18.69     11.24 o
  -6   2  15      521.88      504.40     33.57 o
  -5   2  15      328.07      325.87     25.75 o
  -4   2  15      169.36      164.27     15.73 o
  -3   2  15       37.98       40.32      7.97 o
  -2   2  15     2645.46     2758.58     54.08 o
  -1   2  15      202.88      211.06     12.04 o
   0   2  15       14.90       13.04      3.57 o
   1   2  15      204.66      220.35     10.21 o
   2   2  15     2709.42     2821.44     36.73 o
   3   2  15       39.12       46.00      5.49 o
   4   2  15      182.91      178.96     10.76 o
   5   2  15      331.24      342.91     24.79 o
   6   2  15      534.50      488.61     31.85 o
   7   2  15       15.51        2.51      9.56 o
   8   2  15      169.23      156.35     23.78 o
  -8   3  15        3.39        7.14     12.35 o
  -7   3  15       74.49       88.44     18.29 o
  -6   3  15       67.35       87.44     16.68 o
  -5   3  15      789.33      862.40     37.17 o
  -4   3  15      101.91      119.38     15.78 o
  -3   3  15        2.26        1.18      5.08 o
  -2   3  15      138.45      108.73     15.85 o
  -1   3  15     2229.97     2364.81     34.72 o
   0   3  15       89.41       93.38      8.09 o
   1   3  15     2197.07     2337.15     40.39 o
   2   3  15      141.72      150.64     10.90 o
   3   3  15        2.01        0.84      3.60 o
   4   3  15       99.19       97.79      9.71 o
   5   3  15      748.53      729.86     32.81 o
   6   3  15       65.49       74.72     16.48 o
   7   3  15       75.02       49.96     27.51 o
   8   3  15        3.15       18.13     23.04 o
  -7   4  15      132.95      131.53     32.79 o
  -6   4  15      222.32      226.09     28.42 o
  -5   4  15       91.74      115.08     15.65 o
  -4   4  15      413.58      422.70     24.38 o
  -3   4  15      481.58      460.96     22.29 o
  -2   4  15      567.47      586.84     23.55 o
  -1   4  15       82.62       97.88      8.00 o
   0   4  15      435.22      480.09     15.69 o
   1   4  15       81.57       93.66      9.05 o
   2   4  15      595.11      608.61     24.25 o
   3   4  15      487.87      519.14     20.37 o
   4   4  15      429.48      437.02     20.62 o
   5   4  15       92.93       93.39     19.21 o
   6   4  15      224.35      217.34     41.28 o
   7   4  15      136.12      137.59     38.36 o
  -7   5  15       17.13        8.54     12.13 o
  -6   5  15       77.18       54.42     13.25 o
  -5   5  15      149.24      155.90     21.47 o
  -4   5  15      203.84      218.48     19.27 o
  -3   5  15       17.07       18.47      7.10 o
  -2   5  15      288.48      295.35     28.55 o
  -1   5  15      734.42      678.65     29.78 o
   0   5  15        4.19        3.79      6.26 o
   1   5  15      727.20      768.97     66.98 o
   2   5  15      289.97      293.38     19.42 o
   3   5  15       19.20       17.52      7.24 o
   4   5  15      198.13      216.25     19.93 o
   5   5  15      139.09      182.56     36.98 o
   6   5  15       75.38       70.38     28.65 o
   7   5  15       17.65       44.21     30.23 o
  -6   6  15      226.37      260.86     30.46 o
  -5   6  15       23.16       23.64     12.41 o
  -4   6  15      142.16      152.79     20.76 o
  -3   6  15      271.82      223.26     44.02 o
  -2   6  15      154.32      186.32     20.51 o
  -1   6  15       68.03       72.99     13.27 o
   0   6  15       53.44       20.53     12.77 o
   1   6  15       68.53       85.65     31.06 o
   2   6  15      162.19      150.54     23.33 o
   3   6  15      272.63      287.02     60.67 o
   4   6  15      146.75      134.46     45.07 o
  -5   7  15      205.83      210.37     34.58 o
  -4   7  15       45.54       23.08     21.28 o
  -3   7  15       34.97       19.02     15.70 o
  -2   7  15      147.71      155.68     41.90 o
  -1   7  15      227.30      220.73     30.42 o
   0   7  15       26.68       17.30     20.93 o
   1   7  15      221.73      240.98     30.55 o
   2   7  15      147.74      148.36     24.97 o
   3   7  15       37.28       34.94     13.90 o
   4   7  15       42.95       40.62     17.33 o
  -4   8  15      108.90      103.20     46.90 o
  -3   8  15       69.07       45.15     19.42 o
  -2   8  15       39.23       47.14     22.76 o
  -1   8  15        1.52        2.74     11.66 o
   0   8  15       20.69       10.39     13.60 o
   1   8  15        1.98       12.10     11.84 o
   2   8  15       45.17       63.25     38.22 o
   3   8  15       68.95       81.63     20.86 o
   4   8  15      112.13      167.34     43.04 o
  -2   9  15       11.33       -3.05     13.23 o
  -1   9  15       53.02       67.19     23.84 o
   0   9  15        0.61       -7.18     13.84 o
   1   9  15       51.85       56.13     20.60 o
   2   9  15       11.38       31.08     17.69 o
   0   0  16     1663.50     1643.57     35.72 o
   1   0  16      786.07      840.68     20.48 o
   2   0  16     1376.51     1391.83     64.11 o
   3   0  16      277.67      269.54     15.97 o
   4   0  16      401.76      408.91     21.56 o
   5   0  16        8.48       13.11      7.85 o
   6   0  16      896.97      937.32     41.62 o
   7   0  16      205.95      196.46     24.20 o
   8   0  16      105.63      147.75     34.22 o
  -8   1  16      141.73      122.30     21.84 o
  -7   1  16      280.31      281.42     28.94 o
  -6   1  16      166.75      152.93     23.66 o
  -5   1  16     1463.13     1563.10     51.32 o
  -4   1  16      525.97      508.21     24.16 o
  -3   1  16      740.44      715.63     24.49 o
  -2   1  16      365.90      347.54     18.58 o
  -1   1  16      523.55      559.34     17.44 o
   0   1  16       26.84       18.83      4.33 o
   1   1  16      521.72      555.59     11.99 o
   2   1  16      369.57      344.44      9.25 o
   3   1  16      713.48      677.94     17.09 o
   4   1  16      509.66      488.03     18.98 o
   5   1  16     1465.04     1437.64     49.01 o
   6   1  16      165.39      189.75     43.27 o
   7   1  16      276.27      319.56     29.68 o
   8   1  16      140.18      151.00     23.57 o
  -8   2  16       75.63      135.91     33.32 o
  -7   2  16      268.39      301.97     30.47 o
  -6   2  16      470.19      550.16     35.50 o
  -5   2  16       14.62       15.26      8.58 o
  -4   2  16      268.84      280.58     22.20 o
  -3   2  16      451.33      394.60     20.76 o
  -2   2  16      316.74      311.32     17.18 o
  -1   2  16     1729.29     1781.18     30.85 o
   0   2  16        0.88        0.13      2.98 o
   1   2  16     1728.03     1773.64     31.42 o
   2   2  16      317.16      344.16     11.57 o
   3   2  16      465.07      442.07     12.47 o
   4   2  16      282.71      306.43     19.18 o
   5   2  16       14.67       10.21      8.34 o
   6   2  16      482.05      547.09     46.36 o
   7   2  16      277.82      305.57     28.99 o
   8   2  16       75.47       72.86     18.33 o
  -8   3  16      130.49      169.52     26.11 o
  -7   3  16      104.62      121.77     35.86 o
  -6   3  16      280.67      334.78     28.58 o
  -5   3  16       57.81       36.16     11.04 o
  -4   3  16      883.91      861.91     35.56 o
  -3   3  16     1086.47     1070.12     32.75 o
  -2   3  16      206.69      221.74     14.02 o
  -1   3  16       68.63       70.26      5.77 o
   0   3  16      249.07      263.69     12.23 o
   1   3  16       60.95       65.24     11.12 o
   2   3  16      208.55      218.16     11.15 o
   3   3  16     1048.53     1027.57     21.71 o
   4   3  16      865.48      809.56     53.03 o
   5   3  16       58.75       42.63     11.44 o
   6   3  16      278.45      308.31     26.55 o
   7   3  16       99.68       82.98     42.59 o
   8   3  16      128.33      123.71     26.51 o
  -7   4  16        2.76        2.76      9.99 o
  -6   4  16      382.87      403.69     32.98 o
  -5   4  16      131.97      137.40     22.96 o
  -4   4  16      331.87      287.26     30.01 o
  -3   4  16      531.77      462.00     35.31 o
  -2   4  16       90.20       99.29     17.08 o
  -1   4  16     1487.12     1489.84     29.12 o
   0   4  16        7.02       12.91      5.33 o
   1   4  16     1484.28     1518.39     34.03 o
   2   4  16       92.93      104.97     11.03 o
   3   4  16      521.43      559.99     21.31 o
   4   4  16      342.47      340.21     23.79 o
   5   4  16      131.34      135.59     22.59 o
   6   4  16      398.44      462.71     43.52 o
   7   4  16        3.61       10.15     13.82 o
  -7   5  16      187.97      216.50     28.55 o
  -6   5  16       52.76       65.59     15.69 o
  -5   5  16        6.02        5.65      7.72 o
  -4   5  16       48.85       42.62      9.70 o
  -3   5  16     1044.47     1082.60     38.25 o
  -2   5  16       75.37       79.58     16.73 o
  -1   5  16       71.19       60.11     11.61 o
   0   5  16        9.83       13.21      8.31 o
   1   5  16       66.66       58.95     14.85 o
   2   5  16       75.95       71.68     12.28 o
   3   5  16     1018.32     1018.07     31.63 o
   4   5  16       44.81       23.22     11.56 o
   5   5  16        5.87       33.61     22.24 o
   6   5  16       53.29       47.31     28.10 o
   7   5  16      184.38      150.06     43.87 o
  -6   6  16      187.77      163.11     24.73 o
  -5   6  16       27.21        1.15     10.46 o
  -4   6  16      241.92      234.37     29.29 o
  -3   6  16      375.54      384.99     29.20 o
  -2   6  16      156.23      163.37     19.12 o
  -1   6  16      348.74      353.82     25.20 o
   0   6  16      373.54      390.89     33.28 o
   1   6  16      346.04      352.04     31.82 o
   2   6  16      157.34      196.30     39.01 o
   3   6  16      367.75      366.63     32.45 o
   4   6  16      248.50      280.83     43.59 o
  -5   7  16        4.13      -11.00     19.35 o
  -4   7  16       16.06       18.21     14.43 o
  -3   7  16      398.84      355.97     39.25 o
  -2   7  16       11.28        2.15     10.92 o
  -1   7  16       24.74       17.87     13.80 o
   0   7  16       41.22       20.94     13.14 o
   1   7  16       23.45       20.54     22.86 o
   2   7  16       12.05       26.56     14.11 o
   3   7  16      387.95      403.21     40.15 o
  -4   8  16       41.66       33.31     18.36 o
  -3   8  16       38.05       23.01     34.64 o
  -2   8  16      156.98      142.95     41.63 o
  -1   8  16       79.04       68.84     21.10 o
   0   8  16       60.85       42.84     17.37 o
   1   8  16       77.94       63.40     28.96 o
   2   8  16      158.06      141.58     25.89 o
   3   8  16       37.74       48.23     18.35 o
  -1   9  16       27.13       10.81     16.16 o
   0   9  16       14.53        6.41     14.17 o
   1   9  16       25.52       56.85     37.36 o
   1   0  17       53.80       42.43      5.57 o
   2   0  17     1205.52     1164.95     34.57 o
   3   0  17       42.98       32.98      8.19 o
   4   0  17     2466.01     2404.74     54.87 o
   5   0  17     2226.67     2345.05     66.40 o
   6   0  17      369.53      367.65     29.53 o
   7   0  17       69.89       57.06     15.01 o
   8   0  17       66.80      135.95     22.91 o
  -8   1  17       10.80       11.12     12.16 o
  -7   1  17      215.54      255.17     46.88 o
  -6   1  17       17.67       -2.52      7.86 o
  -5   1  17       40.58       35.62     10.82 o
  -4   1  17       78.95       87.00     12.45 o
  -3   1  17     1215.81     1177.29     33.10 o
  -2   1  17      279.42      237.14     16.40 o
  -1   1  17       18.01       15.84      5.15 o
   0   1  17      509.19      548.04     12.58 o
   1   1  17       20.76       19.29      4.82 o
   2   1  17      273.70      236.86      8.99 o
   3   1  17     1219.38     1193.59     27.00 o
   4   1  17       85.70       76.27      9.26 o
   5   1  17       45.78       43.82     11.67 o
   6   1  17       16.28       12.31     10.32 o
   7   1  17      217.65      245.72     27.57 o
   8   1  17       12.33       14.11     12.00 o
  -8   2  17       61.41       66.91     18.20 o
  -7   2  17      120.73      140.59     22.54 o
  -6   2  17      556.99      599.05     36.89 o
  -5   2  17     1723.86     1742.69     66.31 o
  -4   2  17     1300.39     1308.38     44.35 o
  -3   2  17      518.84      534.74     22.27 o
  -2   2  17      258.21      239.59     13.23 o
  -1   2  17      359.77      356.20     12.52 o
   0   2  17       35.50       29.22      4.77 o
   1   2  17      341.83      318.16     11.75 o
   2   2  17      254.20      264.05     13.30 o
   3   2  17      521.40      558.39     13.94 o
   4   2  17     1294.12     1331.64     54.41 o
   5   2  17     1730.55     1794.28     55.00 o
   6   2  17      551.00      540.28     33.44 o
   7   2  17      122.55      132.20     30.53 o
   8   2  17       60.68       98.84     20.14 o
  -8   3  17       32.36       35.24     15.56 o
  -7   3  17       13.83       27.02     12.65 o
  -6   3  17       87.71      105.35     17.87 o
  -5   3  17       10.83        4.64      8.27 o
  -4   3  17      442.12      445.23     28.08 o
  -3   3  17      176.17      152.77     14.60 o
  -2   3  17      415.17      371.04     17.50 o
  -1   3  17       31.75       37.52      5.54 o
   0   3  17        3.69        4.28      4.93 o
   1   3  17       34.81       34.79      6.97 o
   2   3  17      404.25      392.34     14.21 o
   3   3  17      179.32      177.29     14.05 o
   4   3  17      443.30      417.72     24.59 o
   5   3  17       10.25       14.60      8.43 o
   6   3  17       81.96       66.00     14.19 o
   7   3  17       14.72       14.06     14.35 o
   8   3  17       31.91       10.45     21.38 o
  -7   4  17       93.65       68.37     28.99 o
  -6   4  17      133.02      111.33     19.18 o
  -5   4  17      663.93      653.25     31.84 o
  -4   4  17      184.29      155.10     16.08 o
  -3   4  17     1441.72     1469.43     66.58 o
  -2   4  17       64.23       56.81      9.62 o
  -1   4  17      348.93      333.23     16.17 o
   0   4  17      328.43      331.74     13.92 o
   1   4  17      337.70      367.47     22.06 o
   2   4  17       69.80       85.11     10.61 o
   3   4  17     1443.21     1565.77     38.28 o
   4   4  17      178.93      189.85     23.59 o
   5   4  17      671.95      692.49     88.84 o
   6   4  17      129.18      180.85     66.28 o
   7   4  17       92.94      124.70     25.69 o
  -7   5  17       17.18       32.76     15.10 o
  -6   5  17      148.31      135.15     19.09 o
  -5   5  17      317.62      367.86     26.56 o
  -4   5  17      225.55      220.64     20.07 o
  -3   5  17       62.32       74.72     11.68 o
  -2   5  17      148.78      130.89     16.70 o
  -1   5  17      179.47      191.34     18.79 o
   0   5  17      382.64      397.06     23.85 o
   1   5  17      179.77      174.06     17.31 o
   2   5  17      144.89      170.31     23.99 o
   3   5  17       62.57       70.82     11.57 o
   4   5  17      221.50      230.80     25.22 o
   5   5  17      308.60      271.74     44.35 o
   6   5  17      143.18      128.16     35.53 o
   7   5  17       15.95       20.45     28.30 o
  -6   6  17       61.78       78.85     18.86 o
  -5   6  17      171.86      203.66     26.02 o
  -4   6  17       28.82       15.34     11.71 o
  -3   6  17      268.55      251.42     33.80 o
  -2   6  17      135.35      141.76     18.68 o
  -1   6  17       90.96      107.52     16.23 o
   0   6  17       20.86        7.93     21.66 o
   1   6  17       94.37       82.97     18.45 o
   2   6  17      141.27      138.17     21.64 o
   3   6  17      267.18      320.36     30.48 o
  -5   7  17      142.47      176.93     33.27 o
  -4   7  17       13.63       13.22     31.99 o
  -3   7  17       55.61       64.26     19.35 o
  -2   7  17      160.68      148.64     26.43 o
  -1   7  17       41.25       49.23     17.72 o
   0   7  17       74.47       66.71     18.19 o
   1   7  17       41.62       64.28     17.75 o
   2   7  17      163.22      220.87     42.63 o
   3   7  17       53.16       62.10     16.71 o
  -4   8  17      101.55       73.15     24.73 o
  -3   8  17       85.23       90.67     25.50 o
  -2   8  17       31.68       66.30     23.30 o
  -1   8  17       23.46       11.52     14.37 o
   0   8  17       72.97       74.95     28.37 o
   1   8  17       25.39       34.12     16.07 o
   2   8  17       33.83        4.25     25.45 o
   3   8  17       83.08       77.25     32.68 o
  -1   9  17        0.61       20.28     15.58 o
   0   9  17       29.20       43.07     19.13 o
   1   9  17        0.94       11.28     16.08 o
   0   0  18       89.44       86.03      7.82 o
   1   0  18     1212.54     1192.70     26.52 o
   2   0  18      224.66      232.70     19.35 o
   3   0  18      300.73      269.74     17.37 o
   4   0  18      168.05      130.25     14.23 o
   5   0  18       16.01        7.09      7.70 o
   6   0  18        0.26       -1.38      7.53 o
   7   0  18      125.96      147.07     22.48 o
   8   0  18       19.71       25.32     13.55 o
  -8   1  18       52.24       40.87     15.46 o
  -7   1  18       70.51       69.33     17.03 o
  -6   1  18      191.63      246.35     25.67 o
  -5   1  18      637.43      644.42     34.21 o
  -4   1  18       57.99       57.63     10.64 o
  -3   1  18       75.37       75.02     12.19 o
  -2   1  18      456.86      491.30     23.83 o
  -1   1  18       12.84        6.81      5.33 o
   0   1  18      559.92      604.77     13.67 o
   1   1  18       13.46        3.70      2.55 o
   2   1  18      463.54      469.67     20.85 o
   3   1  18       77.22       64.89     13.08 o
   4   1  18       69.17       94.68      9.82 o
   5   1  18      641.00      634.54     33.06 o
   6   1  18      193.90      205.60     32.36 o
   7   1  18       71.32       68.17     16.17 o
   8   1  18       53.79       38.55     15.01 o
  -8   2  18       77.75       60.36     18.24 o
  -7   2  18      289.62      299.33     31.22 o
  -6   2  18       49.90       36.49     12.48 o
  -5   2  18       88.62       71.93     20.18 o
  -4   2  18      489.10      471.18     35.05 o
  -3   2  18      697.50      737.76     26.19 o
  -2   2  18      410.89      410.78     17.73 o
  -1   2  18     1338.93     1377.26     26.99 o
   0   2  18      158.74      163.84      7.42 o
   1   2  18     1336.16     1421.52     27.47 o
   2   2  18      407.06      424.54     13.15 o
   3   2  18      677.68      652.08     28.54 o
   4   2  18      488.60      526.24     38.77 o
   5   2  18       88.21       72.67     19.05 o
   6   2  18       51.09       54.07     15.82 o
   7   2  18      284.85      283.10     28.87 o
   8   2  18       77.08      105.04     21.12 o
  -7   3  18      132.86       79.62     20.32 o
  -6   3  18      171.84      202.19     24.35 o
  -5   3  18      388.12      407.31     37.74 o
  -4   3  18      173.10      188.52     37.75 o
  -3   3  18       38.75       25.78     10.53 o
  -2   3  18      572.62      553.28     20.33 o
  -1   3  18       83.92       91.85      8.34 o
   0   3  18     2867.56     2880.28     48.65 o
   1   3  18       83.66       89.34      9.57 o
   2   3  18      578.11      576.16     19.03 o
   3   3  18       40.36       46.50      6.93 o
   4   3  18      170.03      156.91     16.92 o
   5   3  18      393.74      398.24     27.12 o
   6   3  18      165.41      182.47     32.37 o
   7   3  18      133.91      190.45     36.64 o
  -7   4  18      218.51      220.69     27.60 o
  -6   4  18       20.38       25.56     12.77 o
  -5   4  18      131.77      144.19     17.29 o
  -4   4  18      681.95      710.82     30.00 o
  -3   4  18      231.12      280.42     26.80 o
  -2   4  18      393.75      392.19     19.88 o
  -1   4  18      522.34      519.47     19.16 o
   0   4  18       19.83       27.58      6.08 o
   1   4  18      521.82      537.17     48.53 o
   2   4  18      386.30      374.67     21.05 o
   3   4  18      241.17      240.79     15.65 o
   4   4  18      680.74      678.02     78.61 o
   5   4  18      131.67      138.92     23.13 o
   6   4  18       19.24       32.83     16.33 o
   7   4  18      225.16      209.62     31.83 o
  -7   5  18      126.96      149.77     24.03 o
  -6   5  18      267.92      313.95     27.28 o
  -5   5  18       27.65       19.64     10.15 o
  -4   5  18      223.74      232.21     22.52 o
  -3   5  18      159.71      163.15     16.24 o
  -2   5  18      469.09      535.42     29.98 o
  -1   5  18        6.94        0.54      7.23 o
   0   5  18      972.75      983.08     36.03 o
   1   5  18        7.89        5.84      7.66 o
   2   5  18      469.62      511.41     35.07 o
   3   5  18      158.49      152.31     14.35 o
   4   5  18      207.85      189.06     24.09 o
   5   5  18       29.44       32.09     19.56 o
   6   5  18      257.33      239.31     46.14 o
   7   5  18      127.69       84.02     35.53 o
  -6   6  18       14.84       12.29     12.07 o
  -5   6  18      114.48      123.49     21.74 o
  -4   6  18      209.57      214.04     24.64 o
  -3   6  18      231.71      236.36     33.94 o
  -2   6  18       50.50       32.49     11.44 o
  -1   6  18      205.54      184.79     20.14 o
   0   6  18      413.43      409.02     26.54 o
   1   6  18      197.56      150.30     22.71 o
   2   6  18       47.25       44.51     15.36 o
   3   6  18      249.23      273.16     28.41 o
  -5   7  18      123.22      108.83     27.12 o
  -4   7  18       12.65       -2.68     11.75 o
  -3   7  18      290.19      311.66     38.01 o
  -2   7  18      328.62      346.19     38.28 o
  -1   7  18       97.53      101.94     22.57 o
   0   7  18      268.26      276.56     32.23 o
   1   7  18       97.61      102.22     20.81 o
   2   7  18      327.39      352.57     34.72 o
   3   7  18      286.78      306.22     50.65 o
  -3   8  18      104.99      167.36     31.90 o
  -2   8  18       90.84       71.68     22.58 o
  -1   8  18      188.75      152.55     29.01 o
   0   8  18      236.23      228.12     59.29 o
   1   8  18      181.96      183.75     29.96 o
   2   8  18       89.80      128.29     23.78 o
   3   8  18      110.02      126.92     38.29 o
  -1   9  18       37.68       38.79     19.48 o
   0   9  18      159.01      129.52     28.17 o
   1   9  18       35.94       44.79     20.37 o
   1   0  19        3.56        3.81      3.84 o
   2   0  19       51.54       40.51      6.65 o
   3   0  19      261.66      262.22     16.80 o
   4   0  19       15.36       12.99      7.44 o
   5   0  19      828.22      854.00     38.00 o
   6   0  19      282.15      309.51     34.13 o
   7   0  19       81.59       96.26     19.26 o
   8   0  19        7.22       16.91     13.34 o
  -8   1  19      127.40       91.79     40.16 o
  -7   1  19        7.22        1.04      9.41 o
  -6   1  19      273.67      279.94     27.76 o
  -5   1  19       35.03       34.54     14.32 o
  -4   1  19      490.69      471.51     27.17 o
  -3   1  19      255.08      263.86     19.94 o
  -2   1  19      407.66      370.47     17.24 o
  -1   1  19      237.58      243.67     13.03 o
   0   1  19      129.05      130.03      7.56 o
   1   1  19      231.96      228.97     10.13 o
   2   1  19      411.28      400.78     17.20 o
   3   1  19      254.49      252.79     12.27 o
   4   1  19      485.22      488.40     24.04 o
   5   1  19       33.18       58.48     12.77 o
   6   1  19      272.25      312.87     28.04 o
   7   1  19        7.21       13.77     10.66 o
   8   1  19      126.26      106.72     20.77 o
  -8   2  19       29.45       36.99     17.19 o
  -7   2  19      168.41      149.31     48.25 o
  -6   2  19      114.22      134.47     25.43 o
  -5   2  19     1033.17     1033.45     42.83 o
  -4   2  19       91.03      124.46     20.87 o
  -3   2  19      236.75      250.30     35.67 o
  -2   2  19      101.37      115.88     10.45 o
  -1   2  19      391.68      415.18     19.51 o
   0   2  19      619.61      607.22     14.25 o
   1   2  19      371.89      368.10     13.01 o
   2   2  19      105.67      122.23      8.96 o
   3   2  19      238.35      253.83     24.37 o
   4   2  19       91.58       85.32     23.08 o
   5   2  19     1034.58     1042.40     51.46 o
   6   2  19      115.00      106.04     17.85 o
   7   2  19      169.18      164.96     23.21 o
   8   2  19       29.60       46.67     16.45 o
  -7   3  19       17.13       21.99     12.79 o
  -6   3  19      529.26      499.48     35.19 o
  -5   3  19       61.51       45.64     15.29 o
  -4   3  19        5.17       -5.76      5.76 o
  -3   3  19      205.46      199.02     26.54 o
  -2   3  19     1642.06     1615.17     57.08 o
  -1   3  19       86.62       89.83      9.70 o
   0   3  19       68.40       78.46      8.45 o
   1   3  19       86.96       78.90      8.34 o
   2   3  19     1642.60     1590.27     34.93 o
   3   3  19      200.05      209.71     36.74 o
   4   3  19        3.44        5.77      7.55 o
   5   3  19       58.42       88.81     15.35 o
   6   3  19      525.76      482.56     41.87 o
   7   3  19       16.75       14.60     14.93 o
  -7   4  19      276.64      273.13     30.92 o
  -6   4  19      124.17      114.63     20.17 o
  -5   4  19      469.01      546.83     30.93 o
  -4   4  19       72.05       77.08     12.42 o
  -3   4  19       67.51       45.61     11.60 o
  -2   4  19      194.03      225.05     16.49 o
  -1   4  19      101.36      113.88     10.89 o
   0   4  19      769.11      784.67     25.18 o
   1   4  19       94.87      103.25     12.96 o
   2   4  19      200.70      221.14     17.01 o
   3   4  19       67.06       61.68     11.32 o
   4   4  19       74.85       46.54     24.24 o
   5   4  19      476.08      490.91     38.70 o
   6   4  19      125.66       85.59     21.38 o
   7   4  19      278.06      340.41     40.15 o
  -6   5  19       77.37      138.49     36.81 o
  -5   5  19      146.08      156.42     18.94 o
  -4   5  19        5.90       23.56      9.21 o
  -3   5  19      160.17      151.76     15.74 o
  -2   5  19      972.18      979.32     47.23 o
  -1   5  19       17.55       15.55      8.18 o
   0   5  19        1.38       -7.08      7.11 o
   1   5  19       18.27       17.85      8.77 o
   2   5  19      968.22      987.95     44.88 o
   3   5  19      157.21      127.08     20.49 o
   4   5  19        7.82        5.74     14.77 o
   5   5  19      142.07      144.13     35.26 o
   6   5  19       73.79       56.33     29.61 o
  -6   6  19      140.37      133.14     23.27 o
  -5   6  19       73.89       84.94     18.99 o
  -4   6  19        7.99       -2.77      8.28 o
  -3   6  19       73.67       62.43     14.80 o
  -2   6  19      521.55      546.92     32.96 o
  -1   6  19        4.88       -1.23      8.24 o
   0   6  19      591.27      652.26     44.47 o
   1   6  19        4.53       13.35      9.44 o
   2   6  19      521.52      553.53     37.78 o
   3   6  19       76.36       80.78     26.44 o
  -5   7  19       96.63       72.31     24.00 o
  -4   7  19       17.28       22.57     21.86 o
  -3   7  19      109.11       73.95     20.42 o
  -2   7  19      593.53      555.06     46.35 o
  -1   7  19      161.38      152.00     30.61 o
   0   7  19        0.72        8.03     10.90 o
   1   7  19      156.20      203.27     56.64 o
   2   7  19      590.62      596.70     43.79 o
  -3   8  19      158.00      112.29     27.32 o
  -2   8  19      323.83      340.62     41.90 o
  -1   8  19       42.05       23.72     16.43 o
   0   8  19       53.42       77.76     21.24 o
   1   8  19       44.93       30.93     20.66 o
   2   8  19      321.55      244.54     46.97 o
   0   0  20     3513.25     3532.37     68.16 o
   1   0  20      304.51      307.60     13.62 o
   2   0  20       45.50       36.77      8.89 o
   3   0  20      388.17      367.84     22.86 o
   4   0  20      639.24      653.70     26.76 o
   5   0  20       28.95       27.81     10.87 o
   6   0  20       37.42       45.12     13.59 o
   7   0  20       16.17       40.04     14.52 o
   8   0  20       98.21      102.32     33.41 o
  -8   1  20       63.83       52.68     17.72 o
  -7   1  20      214.83      235.18     39.51 o
  -6   1  20      100.53       94.10     17.57 o
  -5   1  20      166.70      146.39     19.36 o
  -4   1  20      383.43      401.13     26.58 o
  -3   1  20      352.59      340.14     22.42 o
  -2   1  20       32.24       37.44      7.56 o
  -1   1  20      148.95      137.79     13.83 o
   0   1  20      199.94      236.21     11.34 o
   1   1  20      145.65      152.06     10.88 o
   2   1  20       29.53       25.57      6.72 o
   3   1  20      348.71      354.95     14.18 o
   4   1  20      374.47      413.99     22.68 o
   5   1  20      168.29      156.62     19.17 o
   6   1  20       93.10       91.83     16.79 o
   7   1  20      210.72      220.64     26.18 o
   8   1  20       63.72       61.21     18.21 o
  -8   2  20       21.61       11.09     13.59 o
  -7   2  20       22.33       36.11     13.91 o
  -6   2  20       62.70       73.44     15.86 o
  -5   2  20       55.41       51.71     22.18 o
  -4   2  20      414.46      429.24     33.74 o
  -3   2  20      504.60      486.55     30.85 o
  -2   2  20       84.28       81.61      9.46 o
  -1   2  20      348.60      364.10     13.52 o
   0   2  20     1990.28     1984.02     41.52 o
   1   2  20      360.70      350.04     12.22 o
   2   2  20       86.58       87.52     11.02 o
   3   2  20      498.95      444.61     41.15 o
   4   2  20      428.14      393.51     25.74 o
   5   2  20       54.60       90.37     15.45 o
   6   2  20       61.94       83.83     16.32 o
   7   2  20       23.50       40.16     14.45 o
   8   2  20       22.76       21.27     14.64 o
  -7   3  20       75.05       55.60     18.41 o
  -6   3  20       25.72       26.75     14.90 o
  -5   3  20      192.01      193.78     41.70 o
  -4   3  20      359.68      354.03     26.69 o
  -3   3  20       50.16       53.72     13.64 o
  -2   3  20       56.61       60.86      8.13 o
  -1   3  20      310.58      305.08     14.08 o
   0   3  20      462.08      484.56     16.99 o
   1   3  20      298.25      333.24     15.32 o
   2   3  20       59.67       69.75     10.26 o
   3   3  20       58.01       71.85     11.90 o
   4   3  20      349.45      378.43     32.16 o
   5   3  20      195.04      238.23     22.88 o
   6   3  20       22.11       22.73     17.32 o
   7   3  20       72.76       65.24     21.18 o
  -7   4  20        7.67       28.66     14.26 o
  -6   4  20       58.18       29.39     12.19 o
  -5   4  20       22.20       16.78      8.79 o
  -4   4  20      319.23      295.40     23.84 o
  -3   4  20      471.61      468.63     29.26 o
  -2   4  20       95.70       70.64     10.58 o
  -1   4  20      184.09      209.60     14.59 o
   0   4  20     1066.87     1094.86     30.32 o
   1   4  20      181.03      177.66     16.20 o
   2   4  20       91.88      103.97     16.85 o
   3   4  20      468.19      507.48     33.83 o
   4   4  20      326.56      354.65     31.25 o
   5   4  20       21.26       -0.62     11.12 o
   6   4  20       56.92       64.94     19.29 o
   7   4  20        8.10       21.39     15.40 o
  -6   5  20        4.23       15.50     12.53 o
  -5   5  20      191.05      195.25     20.81 o
  -4   5  20      120.06      126.00     16.05 o
  -3   5  20      170.31      172.01     17.15 o
  -2   5  20      176.80      110.58     15.87 o
  -1   5  20      459.06      475.75     37.52 o
   0   5  20      279.67      300.63     22.81 o
   1   5  20      444.32      478.18     26.37 o
   2   5  20      179.81      230.16     19.08 o
   3   5  20      182.10      196.24     44.52 o
   4   5  20      115.19      148.60     34.33 o
   5   5  20      194.79      177.74     38.63 o
   6   5  20        5.39        4.89     21.42 o
  -6   6  20        9.08        5.11     13.23 o
  -5   6  20        4.35        1.53     11.31 o
  -4   6  20      514.78      531.79     37.65 o
  -3   6  20      254.28      226.17     42.47 o
  -2   6  20      379.22      420.86     29.73 o
  -1   6  20       48.94       51.87     12.51 o
   0   6  20      641.04      635.35     42.75 o
   1   6  20       51.83       49.85     19.28 o
   2   6  20      370.76      405.14     59.81 o
  -5   7  20      164.43      225.81     37.96 o
  -4   7  20      120.24      144.63     45.49 o
  -3   7  20       33.20       41.30     17.87 o
  -2   7  20      149.82      184.05     31.13 o
  -1   7  20       40.48       52.73     22.24 o
   0   7  20      180.73      177.68     42.04 o
   1   7  20       37.20       47.52     24.00 o
   2   7  20      149.15      151.93     29.85 o
  -3   8  20      110.20      119.12     27.97 o
  -2   8  20      156.49      181.49     32.31 o
  -1   8  20       99.40      148.33     28.87 o
   0   8  20      241.45      183.47     30.86 o
   1   8  20      104.56      159.61     65.49 o
   2   8  20      152.36      170.99     28.50 o
   1   0  21      665.00      683.75     19.73 o
   2   0  21      120.58      119.93      9.89 o
   3   0  21        7.50        3.00      6.72 o
   4   0  21      647.15      655.85     27.12 o
   5   0  21      353.36      371.32     28.35 o
   6   0  21      151.77      167.57     21.67 o
   7   0  21       45.19       57.67     20.49 o
   8   0  21      303.95      374.43     37.52 o
  -8   1  21       18.22       15.56     14.08 o
  -7   1  21        0.35        2.28     10.32 o
  -6   1  21       57.23       35.75     12.96 o
  -5   1  21      249.64      320.04     26.82 o
  -4   1  21      144.13      114.74     19.67 o
  -3   1  21      480.78      500.12     26.32 o
  -2   1  21        1.28        3.02      5.25 o
  -1   1  21      891.22      827.00     24.56 o
   0   1  21       34.05       41.36      5.45 o
   1   1  21      900.88      878.19     19.71 o
   2   1  21        0.72       -0.65      4.76 o
   3   1  21      476.93      485.46     21.71 o
   4   1  21      143.01      143.15     15.25 o
   5   1  21      251.79      294.45     27.56 o
   6   1  21       56.90       36.53     13.50 o
   7   1  21        0.40        8.23     10.33 o
   8   1  21       17.99        6.34     15.97 o
  -7   2  21       40.54       42.39     15.85 o
  -6   2  21       99.36      125.80     19.98 o
  -5   2  21      145.37      120.54     22.72 o
  -4   2  21      308.81      316.27     30.48 o
  -3   2  21       74.32       79.71     15.43 o
  -2   2  21      158.57      139.60     11.47 o
  -1   2  21      134.80      144.38      9.92 o
   0   2  21        6.22       10.17      3.31 o
   1   2  21      128.24      141.50      8.43 o
   2   2  21      170.44      140.07     27.61 o
   3   2  21       75.60       61.20     14.92 o
   4   2  21      313.99      307.45     23.46 o
   5   2  21      145.94      164.95     19.88 o
   6   2  21      102.65       59.60     26.74 o
   7   2  21       39.68       45.42     14.77 o
  -7   3  21       26.26       52.85     24.58 o
  -6   3  21       41.16       44.73     20.93 o
  -5   3  21      136.88      129.05     23.03 o
  -4   3  21      211.19      177.72     27.51 o
  -3   3  21        3.37       -1.10      5.47 o
  -2   3  21       21.66       13.12      5.84 o
  -1   3  21      201.38      183.48     13.81 o
   0   3  21       73.93       91.18      9.37 o
   1   3  21      207.39      210.73     12.99 o
   2   3  21       21.17       26.43      6.37 o
   3   3  21        4.14        5.67      6.97 o
   4   3  21      214.28      205.93     19.92 o
   5   3  21      146.98      172.33     25.65 o
   6   3  21       39.68       68.25     19.66 o
   7   3  21       26.43       34.66     17.82 o
  -7   4  21       57.82       47.12     15.66 o
  -6   4  21      113.47       96.36     18.87 o
  -5   4  21      106.53       96.56     17.80 o
  -4   4  21      197.90      226.36     19.99 o
  -3   4  21       33.49       19.20      7.56 o
  -2   4  21      198.00      210.21     16.44 o
  -1   4  21       22.51       26.31      7.71 o
   0   4  21       47.41       56.84      9.22 o
   1   4  21       21.79       14.84     10.72 o
   2   4  21      197.80      200.41     19.40 o
   3   4  21       35.58       44.38     14.02 o
   4   4  21      197.20      225.02     68.80 o
   5   4  21      110.37       95.15     29.13 o
   6   4  21      112.82      132.45     25.14 o
   7   4  21       57.67       47.16     44.07 o
  -6   5  21       39.63       43.26     15.73 o
  -5   5  21      140.14      142.93     18.27 o
  -4   5  21      175.11      180.72     19.10 o
  -3   5  21      152.46      133.12     18.77 o
  -2   5  21       34.15       41.49     18.45 o
  -1   5  21      636.58      670.06     31.18 o
   0   5  21      203.77      242.45     20.68 o
   1   5  21      639.15      653.84     29.50 o
   2   5  21       34.32       50.81     16.15 o
   3   5  21      155.06      190.89     34.29 o
   4   5  21      180.16      242.69     38.43 o
   5   5  21      150.59      164.72     39.32 o
   6   5  21       38.83       61.98     30.78 o
  -5   6  21       37.68       29.64     14.77 o
  -4   6  21      315.92      336.50     36.75 o
  -3   6  21      245.31      209.97     32.28 o
  -2   6  21       40.93       24.71     11.07 o
  -1   6  21      133.95      172.94     20.27 o
   0   6  21       65.32       46.04     12.26 o
   1   6  21      130.38      136.36     22.40 o
   2   6  21       42.36       34.46     13.33 o
  -4   7  21       25.35       13.32     14.53 o
  -3   7  21      109.52       78.54     21.97 o
  -2   7  21        7.30        0.22     10.75 o
  -1   7  21      615.63      751.34     51.36 o
   0   7  21      118.57      138.82     26.72 o
   1   7  21      619.55      609.82     44.70 o
   2   7  21        8.28        8.00     12.10 o
  -3   8  21      214.16      172.00     32.48 o
  -2   8  21       19.99       33.20     18.05 o
  -1   8  21        1.36       15.83     16.20 o
   0   8  21       28.61       41.50     23.28 o
   1   8  21        1.83       -0.07     12.13 o
   2   8  21       23.74       28.79     23.07 o
   0   0  22     2296.54     2321.57     50.23 o
   1   0  22      235.17      214.87     10.68 o
   2   0  22      231.09      245.38     18.56 o
   3   0  22      103.94      100.57     13.95 o
   4   0  22      255.53      229.32     21.69 o
   5   0  22       34.84       48.51     12.72 o
   6   0  22      175.97      156.37     26.68 o
   7   0  22      168.62      176.89     25.08 o
   8   0  22       18.28       25.74     15.33 o
  -8   1  22       43.23       41.53     21.94 o
  -7   1  22      629.46      650.66     43.25 o
  -6   1  22       11.83       14.70     11.27 o
  -5   1  22       22.73       32.70     24.93 o
  -4   1  22        4.91        7.63      9.42 o
  -3   1  22      651.55      654.54     29.92 o
  -2   1  22       10.69        7.38      5.60 o
  -1   1  22      282.74      276.04     14.85 o
   0   1  22       31.59       40.17      5.62 o
   1   1  22      272.17      263.13     13.69 o
   2   1  22       10.41       -1.79      8.67 o
   3   1  22      667.77      691.75     29.24 o
   4   1  22        5.13        9.37      6.88 o
   5   1  22       22.46        5.24      8.77 o
   6   1  22       12.03       14.66     10.04 o
   7   1  22      633.63      664.89     42.59 o
   8   1  22       44.17       54.49     22.46 o
  -7   2  22       29.46       21.95     13.06 o
  -6   2  22      108.16      152.55     21.56 o
  -5   2  22      185.10      191.30     27.64 o
  -4   2  22      248.86      224.48     27.35 o
  -3   2  22        0.13        3.36      7.43 o
  -2   2  22      117.51      131.33     11.44 o
  -1   2  22      548.93      537.39     17.88 o
   0   2  22     1663.38     1692.89     26.84 o
   1   2  22      545.22      535.16     15.46 o
   2   2  22      123.20      102.36     18.59 o
   3   2  22        0.11       10.08     11.06 o
   4   2  22      243.08      236.81     27.27 o
   5   2  22      181.94      172.51     20.86 o
   6   2  22      103.25      137.48     20.20 o
   7   2  22       29.61       26.47     13.26 o
  -7   3  22      382.01      313.20     41.11 o
  -6   3  22       67.73       50.89     18.35 o
  -5   3  22       57.64       43.92     20.28 o
  -4   3  22       15.71        6.60      9.42 o
  -3   3  22      398.12      452.24     29.83 o
  -2   3  22      145.22      152.16     13.57 o
  -1   3  22      108.59       99.13     10.88 o
   0   3  22       19.15       26.25     10.92 o
   1   3  22      107.81      117.87     10.63 o
   2   3  22      145.69      148.24     19.34 o
   3   3  22      400.67      380.80     46.72 o
   4   3  22       15.77        9.38      8.58 o
   5   3  22       57.64       62.80     13.74 o
   6   3  22       69.38      100.94     22.72 o
   7   3  22      381.22      492.37     47.20 o
  -7   4  22        5.95       28.56     14.40 o
  -6   4  22      207.28      229.82     27.76 o
  -5   4  22      108.53      129.78     20.07 o
  -4   4  22      188.28      190.84     21.28 o
  -3   4  22       37.28       29.33     13.01 o
  -2   4  22       21.31       12.23      7.34 o
  -1   4  22      230.84      214.84     15.92 o
   0   4  22     1300.46     1339.72     35.65 o
   1   4  22      225.35      235.11     17.90 o
   2   4  22       23.38       10.54     15.01 o
   3   4  22       37.51       48.89     20.80 o
   4   4  22      188.59      201.35     25.67 o
   5   4  22      104.76       95.29     21.34 o
   6   4  22      198.50      180.30     31.47 o
   7   4  22        5.99       35.06     18.02 o
  -6   5  22       48.82       44.53     15.69 o
  -5   5  22       31.49       17.42      9.98 o
  -4   5  22       40.27       57.64     11.95 o
  -3   5  22      109.71      121.13     20.78 o
  -2   5  22      436.64      468.61     29.67 o
  -1   5  22      225.74      217.73     22.44 o
   0   5  22      194.54      208.24     20.00 o
   1   5  22      231.48      236.80     20.11 o
   2   5  22      435.42      485.93     33.15 o
   3   5  22      100.50      128.57     30.23 o
   4   5  22       41.45       30.53     15.10 o
   5   5  22       31.51       39.39     26.38 o
   6   5  22       50.71       75.68     33.95 o
  -5   6  22        0.69       17.21     12.53 o
  -4   6  22       71.69       62.36     16.43 o
  -3   6  22       79.47       64.81     15.44 o
  -2   6  22       16.50       15.40     10.35 o
  -1   6  22       12.52        9.41      9.67 o
   0   6  22      864.23      889.31     37.70 o
   1   6  22       12.04        7.11     25.48 o
   2   6  22       18.03       10.67     14.32 o
  -4   7  22       35.18       24.68     18.31 o
  -3   7  22       15.06       18.45     13.99 o
  -2   7  22       70.11       51.09     22.14 o
  -1   7  22      145.08      107.34     22.73 o
   0   7  22      291.46      365.20     37.53 o
   1   7  22      143.90      163.17     31.13 o
  -3   8  22       19.66       38.83     19.26 o
  -2   8  22       43.27       33.06     18.87 o
  -1   8  22      233.66      160.59     29.29 o
   0   8  22      198.23      206.00     33.08 o
   1   8  22      231.83      221.35     54.78 o
   1   0  23        3.10        3.93      4.72 o
   2   0  23      375.53      371.13     16.01 o
   3   0  23        0.31        1.19      6.81 o
   4   0  23        0.47       -1.89      7.30 o
   5   0  23       21.11       16.66      9.59 o
   6   0  23       64.89       34.53     18.30 o
   7   0  23       15.93        9.41     11.20 o
  -7   1  23      142.42      130.61     25.39 o
  -6   1  23       44.36       19.25     11.74 o
  -5   1  23      174.79      190.74     24.90 o
  -4   1  23       18.58        3.29      9.07 o
  -3   1  23      107.19      112.76     15.63 o
  -2   1  23      291.60      262.81     18.89 o
  -1   1  23      833.99      833.81     25.25 o
   0   1  23       11.36       10.35      3.95 o
   1   1  23      846.33      799.34     24.37 o
   2   1  23      294.77      291.72     19.18 o
   3   1  23      107.80       92.73     16.76 o
   4   1  23       17.43       10.89     10.04 o
   5   1  23      186.18      174.33     21.08 o
   6   1  23       47.58       18.70     20.41 o
   7   1  23      142.97      135.11     22.14 o
  -7   2  23       56.59       36.97     15.06 o
  -6   2  23       99.93      100.88     22.54 o
  -5   2  23      161.22      190.37     28.89 o
  -4   2  23       93.71      102.87     21.04 o
  -3   2  23       29.74       16.03      7.90 o
  -2   2  23      688.68      735.20     26.23 o
  -1   2  23       18.67       15.28      5.93 o
   0   2  23      375.49      382.83     11.93 o
   1   2  23       18.16       15.85      4.47 o
   2   2  23      690.91      724.13     47.83 o
   3   2  23       31.59       10.75      7.18 o
   4   2  23      100.29       73.47     13.55 o
   5   2  23      157.97      172.39     21.05 o
   6   2  23      103.67      117.13     19.46 o
   7   2  23       55.91        3.39     11.75 o
  -7   3  23        4.74        7.19     15.06 o
  -6   3  23       98.53       55.39     18.48 o
  -5   3  23      209.36      218.25     30.84 o
  -4   3  23       36.85       50.36     19.56 o
  -3   3  23       97.55       97.57     12.65 o
  -2   3  23      968.98      985.13     45.31 o
  -1   3  23      503.52      502.73     19.40 o
   0   3  23       69.54       97.69     10.90 o
   1   3  23      509.26      523.20     25.98 o
   2   3  23      969.91      938.52     42.23 o
   3   3  23      100.49       87.48     28.17 o
   4   3  23       35.30       29.03     10.55 o
   5   3  23      215.57      244.76     30.96 o
   6   3  23      102.65      128.52     26.05 o
   7   3  23        4.91       17.49     17.44 o
  -7   4  23       32.86       33.52     15.93 o
  -6   4  23      144.44       83.37     19.19 o
  -5   4  23      222.68      251.04     38.62 o
  -4   4  23      148.95      159.25     27.83 o
  -3   4  23       38.98       22.13     11.99 o
  -2   4  23      925.94      944.96     37.60 o
  -1   4  23      122.93      115.82     12.78 o
   0   4  23       10.97       10.72      8.86 o
   1   4  23      129.05      142.88     15.03 o
   2   4  23      942.28      902.20     63.77 o
   3   4  23       41.68       46.83     22.04 o
   4   4  23      149.91      134.86     23.41 o
   5   4  23      226.64      239.31     35.57 o
   6   4  23      151.33      181.47     57.71 o
   7   4  23       32.19       21.83     18.30 o
  -6   5  23       27.93       40.24     15.25 o
  -5   5  23       74.56       87.99     16.19 o
  -4   5  23       60.49       53.62     11.40 o
  -3   5  23        6.24       -6.81      7.22 o
  -2   5  23       16.75        8.22      8.83 o
  -1   5  23       49.77       39.37     11.27 o
   0   5  23       63.75       57.94     12.45 o
   1   5  23       53.31       43.15     10.55 o
   2   5  23       15.11       -6.75     14.05 o
   3   5  23        6.00       19.97     17.77 o
   4   5  23       59.59       63.29     18.67 o
   5   5  23       74.69       62.87     28.65 o
   6   5  23       30.12       20.73     25.82 o
  -5   6  23      175.88      208.28     45.34 o
  -4   6  23      195.95      225.76     27.37 o
  -3   6  23       63.13       76.83     17.69 o
  -2   6  23      557.35      601.05     35.54 o
  -1   6  23      161.32      145.97     19.66 o
   0   6  23       60.13       58.61     13.77 o
   1   6  23      166.28      159.96     35.12 o
  -4   7  23       49.82       41.07     23.79 o
  -3   7  23       84.52       78.06     22.70 o
  -2   7  23      101.04       93.38     23.45 o
  -1   7  23       26.13       37.48     16.52 o
   0   7  23       72.25       54.17     18.00 o
   1   7  23       30.63       35.95     18.94 o
  -2   8  23      275.87      290.06     56.54 o
  -1   8  23      364.42      400.13     46.83 o
   0   8  23      102.23       85.55     23.12 o
   1   8  23      365.21      345.08     55.99 o
   0   0  24      987.90      997.21     28.99 o
   1   0  24     1315.91     1284.86     30.61 o
   2   0  24       13.71        3.68      6.54 o
   3   0  24      154.28      158.75     17.39 o
   4   0  24        1.18        6.29      8.96 o
   5   0  24       29.08       29.06     11.68 o
   6   0  24      247.82      243.40     27.14 o
   7   0  24        0.15       -8.75     10.04 o
  -7   1  24       82.15       73.61     18.72 o
  -6   1  24      316.80      364.37     32.19 o
  -5   1  24      211.58      204.77     48.65 o
  -4   1  24       96.97      103.76     20.07 o
  -3   1  24      647.51      577.03     40.54 o
  -2   1  24      345.21      363.56     20.45 o
  -1   1  24      309.13      295.40     15.97 o
   0   1  24      891.96      874.81     19.12 o
   1   1  24      301.63      285.60     15.31 o
   2   1  24      339.32      337.73     22.22 o
   3   1  24      652.52      558.69     27.53 o
   4   1  24       95.49       80.99     14.29 o
   5   1  24      210.39      179.23     43.59 o
   6   1  24      317.14      293.51     29.39 o
   7   1  24       80.63      107.00     21.23 o
  -7   2  24       29.35       11.09     15.59 o
  -6   2  24      262.47      310.41     37.77 o
  -5   2  24        2.35       -0.97     10.35 o
  -4   2  24      102.70       83.87     21.24 o
  -3   2  24      215.36      223.37     59.02 o
  -2   2  24        1.46        2.40      6.59 o
  -1   2  24      751.77      736.78     20.20 o
   0   2  24        0.23        6.94      4.65 o
   1   2  24      752.90      765.94     32.52 o
   2   2  24        2.07       13.58      7.34 o
   3   2  24      207.15      282.03     20.79 o
   4   2  24      104.29       91.42     21.42 o
   5   2  24        2.33        9.80      9.28 o
   6   2  24      261.85      319.08     29.88 o
   7   2  24       26.86       19.88     12.81 o
  -7   3  24      220.06      273.02     38.86 o
  -6   3  24      114.48      124.20     25.70 o
  -5   3  24       25.57       21.71     13.75 o
  -4   3  24      176.57      203.65     27.41 o
  -3   3  24      324.48      316.04     21.08 o
  -2   3  24       58.92       68.95      9.84 o
  -1   3  24      493.00      484.00     32.86 o
   0   3  24      739.59      714.34     24.06 o
   1   3  24      483.35      493.80     19.08 o
   2   3  24       56.18       65.49     24.34 o
   3   3  24      328.72      343.31     49.65 o
   4   3  24      172.75      202.36     20.85 o
   5   3  24       24.54       19.03     14.54 o
   6   3  24      117.78      130.42     26.60 o
   7   3  24      216.32      232.86     65.28 o
  -6   4  24      140.46       98.14     18.94 o
  -5   4  24       72.91       59.91     15.87 o
  -4   4  24      193.87      215.58     24.95 o
  -3   4  24      174.72      167.91     23.02 o
  -2   4  24       26.89       18.43      7.91 o
  -1   4  24      427.89      442.38     21.92 o
   0   4  24      345.84      326.23     20.62 o
   1   4  24      435.99      429.26     23.64 o
   2   4  24       29.42       35.33     19.42 o
   3   4  24      167.20      186.62     36.22 o
   4   4  24      197.08      163.31     24.34 o
   5   4  24       72.85       72.54     19.82 o
   6   4  24      138.12      189.44     31.14 o
  -6   5  24      147.44      126.47     22.31 o
  -5   5  24       86.39       61.71     14.47 o
  -4   5  24       18.05       14.74      8.98 o
  -3   5  24       29.86       18.21     11.48 o
  -2   5  24       93.17      101.13     26.63 o
  -1   5  24      155.11      165.25     19.01 o
   0   5  24        1.42       -1.18      7.15 o
   1   5  24      151.05      184.51     18.73 o
   2   5  24       96.59       86.36     27.41 o
   3   5  24       32.15        2.27     15.36 o
   4   5  24       15.01        7.71     18.04 o
   5   5  24       84.13       72.58     29.54 o
   6   5  24      150.53      203.84     47.24 o
  -5   6  24       20.33       13.28     13.90 o
  -4   6  24       59.65      107.16     19.74 o
  -3   6  24      224.06      226.14     38.37 o
  -2   6  24      242.71      217.71     23.79 o
  -1   6  24      589.62      721.47     44.11 o
   0   6  24       65.60       66.44     13.72 o
   1   6  24      596.41      605.83     40.25 o
  -4   7  24        4.42        3.12     15.90 o
  -3   7  24        8.22        9.33     14.87 o
  -2   7  24       27.99       13.50     14.66 o
  -1   7  24       97.24       88.18     22.52 o
   0   7  24       30.99       25.56     15.32 o
   1   7  24      100.27      121.48     33.33 o
  -2   8  24      191.94      144.80     56.30 o
  -1   8  24      153.08      215.19     37.43 o
   0   8  24      130.51      138.84     28.41 o
   1   0  25     1012.82     1076.72     27.69 o
   2   0  25        9.74       12.61      7.96 o
   3   0  25      249.91      195.44     19.12 o
   4   0  25      111.09       69.20     16.75 o
   5   0  25      379.56      349.87     29.34 o
   6   0  25       95.04       77.22     17.05 o
   7   0  25       62.26       60.06     17.06 o
  -7   1  25       14.30        7.61     13.35 o
  -6   1  25      285.22      354.34     57.35 o
  -5   1  25       24.88       28.34     14.26 o
  -4   1  25       74.74       70.90     17.43 o
  -3   1  25       88.06       59.25     12.62 o
  -2   1  25      708.20      697.40     32.17 o
  -1   1  25      389.52      395.59     26.13 o
   0   1  25       62.61       72.97      6.55 o
   1   1  25      392.29      395.17     17.89 o
   2   1  25      707.76      714.17     29.40 o
   3   1  25       87.34      103.54     14.46 o
   4   1  25       69.04       28.08     16.01 o
   5   1  25       25.39        9.57     10.03 o
   6   1  25      284.97      272.50     50.08 o
   7   1  25       13.40       13.72     13.31 o
  -7   2  25       13.83       11.20     15.58 o
  -6   2  25        4.15        7.91     13.53 o
  -5   2  25      336.75      340.66     37.03 o
  -4   2  25       94.87       81.37     35.67 o
  -3   2  25      130.53      117.26     19.21 o
  -2   2  25       59.12       17.31     10.35 o
  -1   2  25     1229.19     1197.11     30.10 o
   0   2  25      538.88      511.12     17.44 o
   1   2  25     1233.68     1239.25     40.99 o
   2   2  25       62.13       45.89     10.02 o
   3   2  25      133.14      108.51     14.27 o
   4   2  25       93.33       74.56     17.33 o
   5   2  25      337.57      356.43     44.95 o
   6   2  25        3.98       14.96     14.91 o
   7   2  25       13.16       16.79     13.65 o
  -7   3  25       23.43       17.22     16.56 o
  -6   3  25      215.29      262.43     36.86 o
  -5   3  25       68.75       59.49     19.84 o
  -4   3  25       23.56       11.82     11.96 o
  -3   3  25       34.00       31.37      8.68 o
  -2   3  25       53.80       60.66     10.30 o
  -1   3  25     1008.31     1000.48     31.77 o
   0   3  25       94.27      114.20     11.93 o
   1   3  25     1009.54     1124.69     46.77 o
   2   3  25       64.05       67.56     14.78 o
   3   3  25       33.91       34.20     12.58 o
   4   3  25       24.71       17.19     14.12 o
   5   3  25       70.52       91.31     22.59 o
   6   3  25      219.28      309.62     53.92 o
   7   3  25       24.63       44.60     28.17 o
  -6   4  25        4.22        9.13     10.98 o
  -5   4  25      330.41      385.41     32.69 o
  -4   4  25        3.10        4.37      7.68 o
  -3   4  25       11.83       14.63      7.60 o
  -2   4  25       39.50       25.21      8.09 o
  -1   4  25      938.29      952.79     31.19 o
   0   4  25       11.95       14.46      6.59 o
   1   4  25      940.38      958.53     67.76 o
   2   4  25       41.16        7.92     15.84 o
   3   4  25       11.73       19.63     17.63 o
   4   4  25        3.80       10.88     16.80 o
   5   4  25      324.64      271.70     33.76 o
   6   4  25        4.58        1.91     14.88 o
  -6   5  25      194.01      195.99     34.56 o
  -5   5  25       12.17       13.25     10.86 o
  -4   5  25       75.32       94.47     15.21 o
  -3   5  25       33.36       20.31     14.53 o
  -2   5  25      165.12      173.43     23.56 o
  -1   5  25      358.19      327.51     25.01 o
   0   5  25      218.49      173.56     18.77 o
   1   5  25      354.26      411.99     49.58 o
   2   5  25      180.12      211.35     38.29 o
   3   5  25       31.08       41.32     22.04 o
   4   5  25       80.62      133.74     33.12 o
   5   5  25       13.07      -18.59     19.63 o
   6   5  25      200.15      168.10     44.28 o
  -5   6  25      307.03      299.85     33.36 o
  -4   6  25       24.02        5.25     11.82 o
  -3   6  25        1.21       -5.29      9.40 o
  -2   6  25      109.39      101.05     17.67 o
  -1   6  25      241.84      270.89     35.18 o
   0   6  25      130.72      132.68     18.37 o
   1   6  25      239.60      238.13     40.22 o
  -4   7  25       68.26       46.80     29.44 o
  -3   7  25       23.79       14.06     16.27 o
  -2   7  25      250.32      275.83     42.08 o
  -1   7  25      151.03      146.44     39.74 o
   0   7  25       47.89       39.94     17.67 o
  -2   8  25        8.15       -2.02     12.73 o
  -1   8  25       18.55       45.48     19.67 o
   0   8  25        8.77        8.52     15.18 o
   0   0  26       22.07       31.48     12.64 o
   1   0  26     3205.89     2975.64     75.13 o
   2   0  26        2.67        6.57      7.40 o
   3   0  26     1188.92     1117.72     49.71 o
   4   0  26       12.44       -0.16      9.60 o
   5   0  26        2.41       25.73     12.95 o
   6   0  26        3.24       -0.37      8.94 o
   7   0  26        1.45        2.80     11.98 o
  -7   1  26        8.81       32.44     14.49 o
  -6   1  26      431.63      466.91     47.24 o
  -5   1  26        5.36       25.17     13.84 o
  -4   1  26        9.43       15.00     17.35 o
  -3   1  26      113.70      113.40     21.74 o
  -2   1  26        0.17        5.08      7.75 o
  -1   1  26       46.55       42.74      8.82 o
   0   1  26      327.50      334.86     14.65 o
   1   1  26       45.51       56.42      8.84 o
   2   1  26        0.20       -5.59      6.75 o
   3   1  26      115.08       92.45     13.95 o
   4   1  26        6.85       10.15      9.56 o
   5   1  26        5.36       12.32     13.52 o
   6   1  26      429.17      449.97     55.80 o
   7   1  26        9.25        9.72     13.61 o
  -7   2  26       15.74       17.16     17.92 o
  -6   2  26       92.40      130.52     28.09 o
  -5   2  26        8.12       13.28     13.70 o
  -4   2  26        7.05        7.00     18.90 o
  -3   2  26      630.15      633.58     39.84 o
  -2   2  26       52.45       43.31     18.28 o
  -1   2  26     1991.75     1953.96     41.13 o
   0   2  26      299.44      325.17     14.63 o
   1   2  26     1994.01     2016.77     55.49 o
   2   2  26       53.03       23.32     29.06 o
   3   2  26      630.97      618.38     53.66 o
   4   2  26        6.41        8.47     15.39 o
   5   2  26        8.00       22.25     11.64 o
   6   2  26       91.80       86.11     18.47 o
   7   2  26       19.48       17.70     13.59 o
  -7   3  26       49.06       59.36     23.24 o
  -6   3  26      403.90      453.99     46.70 o
  -5   3  26       80.04       87.92     42.77 o
  -4   3  26       42.60       29.27     14.91 o
  -3   3  26        8.26        4.95      7.91 o
  -2   3  26       14.88        7.01      7.70 o
  -1   3  26      305.27      304.90     18.77 o
   0   3  26        0.48        0.61      8.88 o
   1   3  26      310.54      260.12     25.42 o
   2   3  26       13.51       23.73     11.75 o
   3   3  26        7.62        0.52      8.27 o
   4   3  26       45.24       20.21     12.23 o
   5   3  26       82.66      162.10     27.45 o
   6   3  26      404.55      396.35     42.25 o
   7   3  26       48.65       58.96     22.35 o
  -6   4  26      155.62      194.69     27.62 o
  -5   4  26       40.79       31.60     13.53 o
  -4   4  26      109.03       98.21     15.39 o
  -3   4  26      311.06      309.77     28.05 o
  -2   4  26      326.04      356.30     22.13 o
  -1   4  26     1028.21     1047.20     33.27 o
   0   4  26      947.34      938.48     30.04 o
   1   4  26     1013.03      990.55     70.66 o
   2   4  26      327.25      309.69     44.21 o
   3   4  26      310.05      309.07     44.97 o
   4   4  26      107.50       78.44     27.34 o
   5   4  26       40.57       17.42     17.46 o
   6   4  26      152.77      167.46     63.05 o
  -6   5  26      194.24      222.16     28.38 o
  -5   5  26       98.62      140.03     21.85 o
  -4   5  26       95.90       98.29     23.55 o
  -3   5  26       36.72       55.30     14.29 o
  -2   5  26      191.88      167.14     20.61 o
  -1   5  26      342.77      320.35     25.25 o
   0   5  26      139.49      195.09     20.35 o
   1   5  26      349.95      433.50     50.13 o
   2   5  26      185.62      240.89     41.73 o
   3   5  26       36.14       63.15     26.79 o
   4   5  26      104.90       72.38     28.85 o
   6   5  26      196.74      250.05     52.27 o
  -5   6  26       17.31       11.39     14.34 o
  -4   6  26       40.51       28.16     16.10 o
  -3   6  26      203.27      190.15     27.32 o
  -2   6  26       62.39       51.19     14.51 o
  -1   6  26      548.08      521.26     33.17 o
   0   6  26       74.55       52.81     13.13 o
   1   6  26      533.12      538.80     57.02 o
  -4   7  26       62.39       98.20     38.63 o
  -3   7  26       48.38       27.81     17.77 o
  -2   7  26      151.64      148.49     27.86 o
  -1   7  26       66.72       70.14     20.42 o
   0   7  26      103.40      134.79     30.54 o
  -1   8  26      139.92      133.32     27.05 o
   0   8  26        0.05       -0.96     19.63 o
   1   0  27      202.13      215.87     17.98 o
   2   0  27      131.48       93.70     24.08 o
   3   0  27      192.56      156.31     19.09 o
   4   0  27       38.44       23.76     11.80 o
   5   0  27      497.60      441.20     40.31 o
   6   0  27       96.97       96.84     22.24 o
   7   0  27        3.83        4.31     11.56 o
  -7   1  27       24.77       13.89     16.77 o
  -6   1  27      324.86      303.50     38.91 o
  -5   1  27      106.78      105.99     22.23 o
  -4   1  27      133.46      126.63     23.09 o
  -3   1  27      380.43      346.80     39.52 o
  -2   1  27      512.72      513.60     44.17 o
  -1   1  27      200.73      201.59     18.83 o
   0   1  27       71.75       76.52     10.63 o
   1   1  27      212.24      227.81     19.21 o
   2   1  27      515.66      423.50     24.33 o
   3   1  27      373.63      317.44     23.40 o
   4   1  27      132.32      165.43     83.05 o
   5   1  27      109.75       88.72     20.16 o
   6   1  27      323.79      351.26     40.88 o
   7   1  27       24.72       -3.30     11.47 o
  -7   2  27        9.61       -1.06     20.90 o
  -6   2  27      248.63      303.99     38.89 o
  -5   2  27      216.58      245.80     34.43 o
  -4   2  27       98.56       86.73     20.16 o
  -3   2  27      205.95      199.97     26.09 o
  -2   2  27      261.46      238.96     21.64 o
  -1   2  27      252.67      237.24     14.82 o
   0   2  27     1247.12     1230.02     33.67 o
   1   2  27      273.27      297.43     27.92 o
   2   2  27      251.90      262.45     26.78 o
   3   2  27      202.92      134.14     37.08 o
   4   2  27       95.59       75.06     17.46 o
   5   2  27      218.72      204.28     25.75 o
   6   2  27      241.62      313.69     30.95 o
   7   2  27        9.00       16.96     13.57 o
  -6   3  27       56.77       54.83     19.62 o
  -5   3  27      129.69      155.71     27.91 o
  -4   3  27      351.22      381.06     36.73 o
  -3   3  27      346.19      350.95     26.64 o
  -2   3  27      469.26      437.81     23.56 o
  -1   3  27      165.27      169.18     13.50 o
   0   3  27      701.62      718.36     25.73 o
   1   3  27      170.12      168.66     22.37 o
   2   3  27      477.34      463.78     32.89 o
   3   3  27      337.95      330.34     30.06 o
   4   3  27      343.77      342.93     36.77 o
   5   3  27      129.03       65.89     19.80 o
   6   3  27       54.14       56.94     20.26 o
  -6   4  27      151.47      176.28     31.80 o
  -5   4  27      155.11      159.83     22.83 o
  -4   4  27       99.57      108.77     18.48 o
  -3   4  27      173.29      141.35     16.06 o
  -2   4  27      226.42      273.85     27.60 o
  -1   4  27      281.92      329.12     20.33 o
   0   4  27      520.04      555.71     23.73 o
   1   4  27      300.26      295.02     44.83 o
   2   4  27      214.91      220.92     38.43 o
   3   4  27      170.01      176.71     36.84 o
   4   4  27       96.62       90.56     29.61 o
   5   4  27      154.35      125.13     35.05 o
   6   4  27      146.65      118.82     26.90 o
  -5   5  27       75.30       54.50     16.00 o
  -4   5  27      224.75      208.75     28.07 o
  -3   5  27       88.40       56.19     14.06 o
  -2   5  27      594.10      550.73     33.67 o
  -1   5  27      375.87      367.45     33.87 o
   0   5  27      752.67      761.31     34.27 o
   1   5  27      369.83      396.46     49.45 o
   2   5  27      602.39      630.53     61.43 o
   3   5  27       85.93      132.70     33.06 o
   4   5  27      217.20      169.34     40.42 o
  -5   6  27      203.76      193.23     28.21 o
  -4   6  27        2.08        2.11     12.50 o
  -3   6  27      131.81      117.91     20.66 o
  -2   6  27       74.58       68.49     17.18 o
  -1   6  27      157.99      153.47     33.72 o
   0   6  27        3.94       -1.10      9.60 o
   1   6  27      166.38      265.54     43.59 o
  -3   7  27       19.39       -4.36     13.68 o
  -2   7  27       93.01      110.33     25.66 o
  -1   7  27      134.74      107.75     24.08 o
   0   7  27      165.27      198.26     42.15 o
  -1   8  27      106.35      130.51     42.32 o
   0   0  28     8720.19     8121.86    270.02 o
   1   0  28        0.46        2.06      7.88 o
   2   0  28      137.08      133.05     16.23 o
   3   0  28      207.24      130.66     35.35 o
   4   0  28      541.74      430.49     74.68 o
   5   0  28       96.54       92.64     21.06 o
   6   0  28       25.79       34.82     16.84 o
   7   0  28       66.45       52.27     20.37 o
  -7   1  28      469.58      521.76     51.91 o
  -6   1  28      111.80      130.48     37.57 o
  -5   1  28      122.89      190.71     29.04 o
  -4   1  28      141.88      112.33     21.32 o
  -3   1  28       41.90       -0.34      8.55 o
  -2   1  28       33.32       14.05      8.39 o
  -1   1  28      539.52      474.03     26.63 o
   0   1  28     9539.74     9117.68    228.05 o
   1   1  28      540.54      539.59     27.49 o
   2   1  28       31.59       10.53     10.66 o
   3   1  28       48.09       27.73     13.19 o
   4   1  28      144.18      178.54     27.61 o
   5   1  28      123.38      152.88     26.22 o
   6   1  28      116.98      231.22     34.07 o
   7   1  28      469.37      486.03     40.70 o
  -7   2  28       52.12       36.77     19.60 o
  -6   2  28        2.05       -4.87     12.50 o
  -5   2  28       88.99       57.77     18.14 o
  -4   2  28      466.65      432.54     38.76 o
  -3   2  28      202.17      126.55     22.23 o
  -2   2  28       86.79       83.00     14.62 o
  -1   2  28      725.20      727.51     27.09 o
   0   2  28     4152.04     4177.71     92.72 o
   1   2  28      711.78      790.99     41.90 o
   2   2  28       86.63       56.84     14.75 o
   3   2  28      207.12      137.58     21.77 o
   4   2  28      469.31      487.91     37.94 o
   5   2  28       88.90       95.58     20.61 o
   6   2  28        2.49        3.99     11.52 o
   7   2  28       51.88       48.55     16.97 o
  -6   3  28       39.03       30.43     17.55 o
  -5   3  28       17.42        3.97     12.04 o
  -4   3  28       12.32        5.08     11.63 o
  -3   3  28      287.63      332.95     26.79 o
  -2   3  28      221.25      246.67     18.73 o
  -1   3  28      109.99      125.62     16.02 o
   0   3  28     3329.68     3151.30    192.48 o
   1   3  28      116.00      132.07     20.68 o
   2   3  28      214.89      187.93     23.88 o
   3   3  28      294.84      345.93     31.43 o
   4   3  28       13.36        8.84     11.04 o
   5   3  28       18.14        8.68     19.08 o
   6   3  28       42.28       49.65     19.91 o
  -6   4  28        3.29        3.41     13.00 o
  -5   4  28        4.29        3.89     10.60 o
  -4   4  28      180.87      143.01     31.73 o
  -3   4  28       39.04       35.34     10.47 o
  -2   4  28       24.46       17.94     11.41 o
  -1   4  28      183.21      184.93     16.50 o
   0   4  28      551.92      572.61     57.64 o
   1   4  28      178.24      154.67     35.26 o
   2   4  28       24.97        7.92     18.87 o
   3   4  28       39.80       22.86     19.56 o
   4   4  28      186.83      280.28     47.03 o
   5   4  28        4.00       -7.23     17.97 o
   6   4  28        2.71        0.66     16.17 o
  -5   5  28       17.19       20.78     17.14 o
  -4   5  28       20.55       30.81     13.56 o
  -3   5  28      177.18      166.73     22.04 o
  -2   5  28       74.54       72.34     15.08 o
  -1   5  28      104.23      116.34     23.48 o
   0   5  28      718.57      673.44     40.88 o
   1   5  28      108.94      112.66     32.16 o
   2   5  28       71.10       58.88     27.13 o
   3   5  28      182.77      115.35     33.54 o
   4   5  28       19.10       30.37     22.38 o
  -4   6  28       84.23       83.58     19.54 o
  -3   6  28        0.05       -4.23     10.94 o
  -2   6  28       12.11       13.52     11.11 o
  -1   6  28       52.75       40.69     12.99 o
   0   6  28      159.79      172.23     37.12 o
   1   6  28       49.39       48.41     26.86 o
  -3   7  28       74.12       45.19     21.38 o
  -2   7  28       75.28       38.18     19.93 o
  -1   7  28        4.80       22.21     15.52 o
   1   0  29     1626.88     1681.47     65.82 o
   2   0  29     1218.43     1126.98     40.62 o
   3   0  29        0.10        4.12      7.86 o
   4   0  29      607.48      513.76     40.89 o
   5   0  29       17.57       20.37     13.10 o
   6   0  29       26.89       17.01     14.29 o
   7   0  29       10.29       12.38     15.80 o
  -7   1  29       30.38       40.58     21.41 o
  -6   1  29       28.82       22.13     15.20 o
  -5   1  29      207.40      208.47     30.46 o
  -4   1  29      242.78      243.42     30.36 o
  -3   1  29      116.07       98.84     20.09 o
  -2   1  29      305.17      243.68     23.45 o
  -1   1  29      583.83      567.78     29.08 o
   1   1  29      554.18      580.80     39.05 o
   2   1  29      306.79      221.60     41.77 o
   3   1  29      121.28      107.15     20.30 o
   4   1  29      243.94      216.78     44.07 o
   5   1  29      200.91      238.99     31.70 o
   6   1  29       28.46       66.69     20.80 o
   7   1  29       31.73       47.77     20.15 o
  -6   2  29       97.34       96.78     24.57 o
  -5   2  29       80.49       53.08     17.75 o
  -4   2  29      559.16      460.83     40.22 o
  -3   2  29       33.66       37.53     14.73 o
  -2   2  29     1428.33     1335.34     47.16 o
  -1   2  29      337.19      377.35     20.86 o
   0   2  29      467.99      473.89     39.70 o
   1   2  29      339.89      347.67     31.22 o
   2   2  29     1402.25     1269.05     74.13 o
   3   2  29       34.74       25.30     19.59 o
   4   2  29      563.66      522.38     39.82 o
   5   2  29       79.24      132.73     40.91 o
   6   2  29       97.53      106.35     23.53 o
  -6   3  29       72.97       68.34     25.10 o
  -5   3  29      304.62      284.22     36.88 o
  -4   3  29      117.45       85.53     51.79 o
  -3   3  29      236.60      243.57     24.04 o
  -2   3  29       61.78       49.13     12.41 o
  -1   3  29      920.98      913.89     30.57 o
   0   3  29       69.56       51.42     14.31 o
   1   3  29      879.10      857.14     44.31 o
   2   3  29       63.06       35.80     13.83 o
   3   3  29      240.83      214.22     26.48 o
   4   3  29      117.61       89.59     28.92 o
   5   3  29      292.80      394.73     57.16 o
   6   3  29       73.61      126.23     38.84 o
  -6   4  29       72.05       76.59     20.00 o
  -5   4  29       45.52       71.98     20.50 o
  -4   4  29      295.12      303.00     28.30 o
  -3   4  29       56.18       55.36     11.67 o
  -2   4  29      705.49      704.52     35.50 o
  -1   4  29       17.94       23.91      9.11 o
   0   4  29      159.37      164.04     36.64 o
   1   4  29       17.22       46.83     24.17 o
   2   4  29      684.04      585.97     60.67 o
   3   4  29       58.50       72.45     27.13 o
   4   4  29      299.30      246.88     44.21 o
   5   4  29       45.01       35.88     26.38 o
   6   4  29       72.27      111.08     37.67 o
  -5   5  29      142.68      134.18     41.94 o
  -4   5  29       41.14       32.43     14.28 o
  -3   5  29       45.84       78.25     16.72 o
  -2   5  29       71.30       99.45     17.24 o
  -1   5  29      298.11      301.41     25.60 o
   0   5  29        3.59       16.05     19.56 o
   1   5  29      280.30      246.95     44.62 o
   2   5  29       70.52      108.32     31.13 o
   3   5  29       44.39       74.86     28.99 o
   4   5  29       39.88       38.84     25.82 o
   5   5  29      134.46      158.46     42.01 o
  -4   6  29       68.58       88.54     19.60 o
  -3   6  29        6.59        1.21     11.76 o
  -2   6  29      210.05      229.46     26.00 o
  -1   6  29       51.47       43.85     13.80 o
   0   6  29        9.08       25.69     22.31 o
   1   6  29       51.81       53.51     26.86 o
  -3   7  29       33.01       40.79     21.61 o
  -2   7  29       10.71       11.12     15.29 o
  -1   7  29      187.22      183.84     32.26 o
   0   0  30      104.06      183.59     35.67 o
   1   0  30        7.33       35.70     13.83 o
   2   0  30       36.77       31.16     13.76 o
   3   0  30      301.84      278.93     31.32 o
   4   0  30       19.31       28.31     20.35 o
   5   0  30       51.86       53.26     17.52 o
   6   0  30      333.12      342.59     41.22 o
   7   0  30       48.04       48.16     20.82 o
  -7   1  30        8.15       -4.08     12.50 o
  -6   1  30       44.89       63.89     36.50 o
  -5   1  30       52.15       37.68     16.31 o
  -4   1  30      351.77      382.20     37.73 o
  -3   1  30      705.95      665.10     94.21 o
  -2   1  30      222.54      208.78     20.93 o
  -1   1  30     1172.45     1205.44     54.93 o
   0   1  30      482.57      491.06     70.24 o
   1   1  30     1189.96     1172.40     54.24 o
   2   1  30      221.66      166.23     24.56 o
   3   1  30      699.35      730.59     44.33 o
   4   1  30      351.78      310.48     33.83 o
   5   1  30       52.23       64.46     32.95 o
   6   1  30       45.61       45.17     21.52 o
   7   1  30        6.49        5.56     16.23 o
  -6   2  30      320.67      377.49     44.81 o
  -5   2  30      175.63      167.85     27.54 o
  -4   2  30       90.94       94.03     21.57 o
  -3   2  30      187.71      143.36     24.01 o
  -2   2  30      178.52      188.85     21.36 o
  -1   2  30      149.08      169.31     15.77 o
   0   2  30      566.25      554.94     39.24 o
   1   2  30      144.03      174.75     49.69 o
   2   2  30      182.38      162.80     23.61 o
   3   2  30      192.76      125.35     36.53 o
   4   2  30       86.23       58.24     16.71 o
   5   2  30      174.67      266.51     33.44 o
   6   2  30      315.57      322.26     39.01 o
  -6   3  30      151.48      195.09     33.56 o
  -5   3  30       66.26       56.19     35.05 o
  -4   3  30       24.18       22.69     14.28 o
  -3   3  30      221.33      223.67     23.51 o
  -2   3  30      319.12      359.48     43.23 o
  -1   3  30      891.28      874.86     30.55 o
   0   3  30      507.44      499.89     56.74 o
   1   3  30      915.00      931.33     46.85 o
   2   3  30      321.20      335.31     31.02 o
   3   3  30      218.34      287.38     69.00 o
   4   3  30       25.22        1.72     16.53 o
   5   3  30       66.95       35.40     22.24 o
   6   3  30      153.90      193.44     45.38 o
  -6   4  30      115.75       87.64     20.19 o
  -5   4  30      398.91      464.81     37.65 o
  -4   4  30       91.62      114.22     23.11 o
  -3   4  30       51.09       53.57     11.87 o
  -2   4  30      458.69      438.99     25.41 o
  -1   4  30       63.62       68.44     11.72 o
   0   4  30      604.98      626.12     62.53 o
   1   4  30       61.51      109.56     32.37 o
   2   4  30      466.31      443.90     54.89 o
   3   4  30       53.89       52.82     25.20 o
   4   4  30       87.37       47.65     26.58 o
   5   4  30      394.80      425.45     60.05 o
   6   4  30      116.20      135.25     39.53 o
  -5   5  30        1.95       16.02     17.54 o
  -4   5  30       70.39       52.86     16.02 o
  -3   5  30      105.89       85.09     17.98 o
  -2   5  30       79.62       83.55     16.57 o
  -1   5  30      337.15      348.09     36.95 o
   0   5  30        9.30       -2.55     18.87 o
   1   5  30      350.66      381.58     52.54 o
   2   5  30       83.25       85.39     32.71 o
   3   5  30      104.68      125.27     37.26 o
   4   5  30       71.00       93.11     34.50 o
   5   5  30        2.06      -14.53     19.28 o
  -4   6  30       29.21       14.24     13.92 o
  -3   6  30        1.05       -9.69     11.01 o
  -2   6  30      200.26      193.07     24.80 o
  -1   6  30      101.62       82.27     21.21 o
   0   6  30      103.57       47.86     28.17 o
   1   6  30      101.05       63.63     29.34 o
  -2   7  30       38.00       23.90     18.39 o
   1   0  31      106.39       86.46     18.50 o
   2   0  31       35.49       15.33     12.30 o
   3   0  31      169.89      172.57     30.27 o
   4   0  31        0.46       -4.37      9.46 o
   5   0  31      265.82      292.80     53.54 o
   6   0  31      160.67      211.06     33.65 o
  -6   1  31       11.94       12.99     14.43 o
  -5   1  31      139.26      101.47     26.79 o
  -4   1  31       24.85       32.43     15.40 o
  -3   1  31       82.41       76.98     34.74 o
  -2   1  31      528.41      607.22     88.04 o
  -1   1  31     1402.14     1374.44     60.70 o
   0   1  31       12.73       13.44     22.31 o
   1   1  31     1395.49     1396.15     60.37 o
   2   1  31      533.19      538.32     39.76 o
   3   1  31       82.39       44.37     15.12 o
   4   1  31       26.75       36.62     17.29 o
   5   1  31      136.76       66.31     33.95 o
   6   1  31       13.73       -4.96     13.76 o
  -6   2  31       53.57       38.86     18.83 o
  -5   2  31      172.40      162.94     28.59 o
  -4   2  31       15.64       24.02     13.12 o
  -3   2  31       48.66       35.91     14.92 o
  -2   2  31       94.74       76.35     18.10 o
  -1   2  31      313.83      327.71     97.62 o
   0   2  31       32.52       10.34     10.79 o
   1   2  31      315.87      289.01     30.54 o
   2   2  31       86.51       55.40     16.35 o
   3   2  31       48.24       68.30     27.96 o
   4   2  31       13.77       22.03     13.38 o
   5   2  31      165.12      203.47     30.14 o
   6   2  31       52.60       64.62     20.90 o
  -6   3  31       18.62       20.08     17.35 o
  -5   3  31      106.71       70.69     20.33 o
  -4   3  31       19.94       11.49     10.20 o
  -3   3  31       65.25       57.02     13.88 o
  -2   3  31       21.26       24.64     10.99 o
  -1   3  31      639.47      636.36     43.14 o
   0   3  31        0.55       -7.21      7.21 o
   1   3  31      632.27      688.45     43.32 o
   2   3  31       25.96       33.35     14.94 o
   3   3  31       65.62       73.26     18.72 o
   4   3  31       20.89       36.02     24.17 o
   5   3  31      111.62      134.01     39.25 o
   6   3  31       20.01       33.40     25.76 o
  -5   4  31       59.04       73.40     19.04 o
  -4   4  31       66.87       36.30     21.98 o
  -3   4  31       46.57       50.86     14.01 o
  -2   4  31      302.79      268.78     31.99 o
  -1   4  31      523.72      590.18     55.54 o
   0   4  31      144.59      166.86     38.29 o
   1   4  31      529.39      431.09     56.19 o
   2   4  31      285.03      339.92     51.10 o
   3   4  31       45.01       57.16     25.07 o
   4   4  31       68.08       72.72     28.72 o
   5   4  31       55.33       33.06     25.14 o
  -5   5  31      206.80      146.18     31.21 o
  -4   5  31       79.85       51.52     20.26 o
  -3   5  31        7.62        4.67     10.89 o
  -2   5  31       40.32       42.08     15.99 o
  -1   5  31      294.20      237.65     45.04 o
   0   5  31       70.08       99.37     32.92 o
   1   5  31      288.25      230.49     45.86 o
   2   5  31       39.32       49.79     28.17 o
   3   5  31        8.58       20.38     22.73 o
   4   5  31       78.74      105.57     35.05 o
   5   5  31      214.58      239.72     51.17 o
  -4   6  31       29.06       46.56     17.13 o
  -3   6  31       67.81       31.40     15.42 o
  -2   6  31      260.35      276.49     29.32 o
  -1   6  31      131.92      136.56     36.64 o
   0   6  31      167.23      239.99     47.79 o
   1   6  31      135.58      125.54     35.40 o
  -2   7  31      118.49      213.92     52.89 o
   0   0  32        5.27        3.51     17.29 o
   1   0  32       92.79      132.09     23.37 o
   2   0  32       44.86       35.23     15.04 o
   3   0  32      816.34      690.23     46.52 o
   4   0  32       32.86       37.63     19.52 o
   5   0  32      150.85      122.42     24.71 o
   6   0  32      326.77      331.62     41.30 o
  -6   1  32      161.52      188.57     43.28 o
  -5   1  32       91.00       68.80     20.85 o
  -4   1  32      368.10      304.05     35.54 o
  -3   1  32      255.33      263.08     32.06 o
  -2   1  32      218.21      209.29     28.14 o
  -1   1  32      139.21      128.95     22.36 o
   0   1  32       11.98        4.84     11.12 o
   1   1  32      140.54      130.50     22.45 o
   2   1  32      223.51      245.13     29.36 o
   3   1  32      252.21      244.29     30.31 o
   4   1  32      368.49      333.18     35.83 o
   5   1  32       90.35       78.94     21.38 o
   6   1  32      164.87      156.60     29.64 o
  -6   2  32      178.68      198.55     34.39 o
  -5   2  32       57.46       25.20     23.14 o
  -4   2  32        0.30       -3.50     10.81 o
  -3   2  32      640.64      565.98     44.28 o
  -2   2  32        8.85        9.34     11.53 o
  -1   2  32      187.84      142.70     23.70 o
   0   2  32      121.12      112.05     21.97 o
   1   2  32      198.59      207.24     27.82 o
   2   2  32        8.03        7.07     10.78 o
   3   2  32      632.65      679.08     45.41 o
   4   2  32        0.16       -1.80     10.23 o
   5   2  32       56.63       56.76     19.86 o
   6   2  32      179.00      224.79     34.43 o
  -6   3  32       78.85       58.90     24.31 o
  -5   3  32      153.44      142.81     37.88 o
  -4   3  32      357.84      397.00     42.01 o
  -3   3  32      130.50      115.35     18.28 o
  -2   3  32        9.67       19.67     10.15 o
  -1   3  32      101.44      115.46     22.04 o
   0   3  32        3.30       10.19     10.90 o
   1   3  32      102.35       75.64     29.54 o
   2   3  32       10.50       28.06     14.28 o
   3   3  32      130.78      119.82     22.25 o
   4   3  32      358.41      400.24     57.50 o
   5   3  32      151.01      159.90     42.08 o
   6   3  32       82.45       60.88     30.99 o
  -5   4  32        5.09       14.89     12.50 o
  -4   4  32       79.18       64.68     19.85 o
  -3   4  32      460.00      447.28     33.32 o
  -2   4  32       70.93       39.11     19.83 o
  -1   4  32      203.62      189.82     26.78 o
   0   4  32       50.89        6.75     18.66 o
   1   4  32      207.94      283.10     46.28 o
   2   4  32       70.18       40.49     22.52 o
   3   4  32      455.55      592.72     65.90 o
   4   4  32       76.27      107.84     35.19 o
   5   4  32        4.78       28.99     25.55 o
  -4   5  32      294.22      382.49     62.43 o
  -3   5  32      153.90      135.36     21.39 o
  -2   5  32      250.20      248.71     26.04 o
  -1   5  32      213.74      245.78     47.17 o
   0   5  32       12.27       18.73     24.31 o
   1   5  32      216.48      247.29     47.24 o
   2   5  32      244.48      186.42     43.11 o
   3   5  32      159.04      212.79     43.73 o
   4   5  32      292.05      436.26     62.12 o
  -3   6  32      234.56      249.59     29.17 o
  -2   6  32       37.31       31.72     15.14 o
  -1   6  32      198.18      171.47     41.46 o
   0   6  32       51.25       55.51     28.79 o
   1   6  32      196.86      255.83     48.76 o
   1   0  33      519.48      466.76     45.49 o
   2   0  33       75.01       64.81     18.23 o
   3   0  33        0.04        7.57     12.13 o
   4   0  33       29.56       47.94     18.11 o
   5   0  33      163.67      189.82     31.35 o
   6   0  33        9.93       30.06     16.24 o
  -6   1  33       26.95       49.32     20.26 o
  -5   1  33        0.72        6.91     13.08 o
  -4   1  33       40.72       56.56     17.95 o
  -3   1  33       12.50       17.73     12.41 o
  -2   1  33      400.41      442.65     38.43 o
  -1   1  33       15.45       31.96     14.46 o
   0   1  33      203.38      225.98     47.14 o
   1   1  33       15.77        8.98     11.67 o
   2   1  33      398.57      408.18     36.98 o
   3   1  33       13.33       18.64     12.99 o
   4   1  33       42.13       56.13     28.41 o
   5   1  33        0.72       11.78     14.60 o
   6   1  33       27.03       34.46     19.24 o
  -6   2  33       44.43       48.99     21.59 o
  -5   2  33      181.55      204.59     46.48 o
  -4   2  33      113.40      127.23     63.32 o
  -3   2  33        2.41       -2.02      9.87 o
  -2   2  33       80.73       71.24     19.40 o
  -1   2  33      262.07      248.96     30.65 o
   0   2  33       14.20       34.50     16.27 o
   1   2  33      269.95      260.21     30.71 o
   2   2  33       81.41       70.88     18.98 o
   3   2  33        2.36       -5.79     10.34 o
   4   2  33      115.44      122.32     27.37 o
   5   2  33      189.15      193.44     30.96 o
   6   2  33       45.15       96.02     52.34 o
  -5   3  33       18.92       13.70     14.14 o
  -4   3  33       27.60       25.35     12.17 o
  -3   3  33      259.46      243.13     25.53 o
  -2   3  33     1085.38     1060.37     43.57 o
  -1   3  33       56.60       49.40     22.86 o
   0   3  33      335.64      393.28     36.76 o
   1   3  33       58.18       44.82     44.42 o
   2   3  33     1082.65     1094.95     54.28 o
   3   3  33      258.08      210.50     28.28 o
   4   3  33       25.98       28.23     22.66 o
   5   3  33       19.05       32.92     22.45 o
  -5   4  33      101.16      100.05     21.14 o
  -4   4  33       53.84       51.84     16.61 o
  -3   4  33       39.66       47.14     16.81 o
  -2   4  33       28.52       21.73     10.70 o
  -1   4  33      127.10      127.54     34.85 o
   0   4  33      224.82      238.75     46.28 o
   1   4  33      132.03      134.15     36.09 o
   2   4  33       28.98       11.16     20.52 o
   3   4  33       41.65       41.04     25.69 o
   4   4  33       55.92       63.84     30.23 o
   5   4  33      104.26      156.87     43.04 o
  -4   5  33        5.00        2.62     22.24 o
  -3   5  33      179.50      164.03     23.44 o
  -2   5  33      625.32      623.92     65.15 o
  -1   5  33       32.95       25.69     22.93 o
   0   5  33      126.44       76.16     30.99 o
   1   5  33       31.40       36.91     25.89 o
   2   5  33      623.59      711.17     73.27 o
   3   5  33      180.00      186.28     45.73 o
   4   5  33        4.28       13.57     23.00 o
  -3   6  33       45.01       20.72     14.59 o
  -2   6  33       34.22       33.67     26.86 o
  -1   6  33      149.00      138.83     42.01 o
   0   6  33       93.46       25.48     25.55 o
   1   6  33      154.48      165.41     41.80 o
   0   0  34      191.04      282.97     48.00 o
   1   0  34       26.60       53.44     17.45 o
   2   0  34       53.27       41.81     15.31 o
   3   0  34      320.93      344.32     36.95 o
   4   0  34      204.36      208.32     30.51 o
   5   0  34       49.92       58.52     19.37 o
   6   0  34       90.78      101.35     26.32 o
  -6   1  34       89.75       86.56     24.87 o
  -5   1  34        4.28       -5.72     10.79 o
  -4   1  34      159.58      142.48     26.98 o
  -3   1  34      123.56      159.66     26.60 o
  -2   1  34      191.24      186.92     27.95 o
  -1   1  34       48.81       55.78     22.42 o
   0   1  34       29.70       23.20     17.90 o
   1   1  34       52.18       52.81     17.28 o
   2   1  34      190.08      225.66     29.75 o
   3   1  34      119.69      106.71     23.83 o
   4   1  34      160.33      118.87     23.86 o
   5   1  34        4.64       -0.57     17.01 o
   6   1  34       91.97      114.41     28.01 o
  -6   2  34       85.00       62.40     25.79 o
  -5   2  34       12.86        8.12     14.58 o
  -4   2  34      217.71      226.18     33.12 o
  -3   2  34      382.26      393.54     39.62 o
  -2   2  34       29.17       44.94     17.38 o
  -1   2  34        4.36       13.06     12.87 o
   0   2  34      127.89      143.40     25.55 o
   1   2  34        6.44       13.27     13.53 o
   2   2  34       28.11       24.48     14.73 o
   3   2  34      385.09      394.92     37.96 o
   4   2  34      218.58      177.76     31.92 o
   5   2  34       12.85        3.65     14.01 o
   6   2  34       83.06      116.31     39.60 o
  -5   3  34        1.72       28.63     18.20 o
  -4   3  34      269.78      229.81     40.52 o
  -3   3  34      143.56      176.19     22.90 o
  -2   3  34      102.08       81.55     20.89 o
  -1   3  34       31.20       31.36     15.38 o
   0   3  34      416.58      445.33     39.80 o
   1   3  34       33.52        3.67     18.28 o
   2   3  34       99.83      121.42     22.96 o
   3   3  34      145.11      159.28     38.01 o
   4   3  34      266.41      193.72     44.28 o
   5   3  34        2.08        8.06     22.93 o
  -5   4  34        7.81       17.06     13.48 o
  -4   4  34      144.85      130.92     81.36 o
  -3   4  34      194.90      199.87     24.75 o
  -2   4  34       43.06       20.83     21.55 o
  -1   4  34       97.25       54.33     28.17 o
   0   4  34      117.91      144.69     37.39 o
   1   4  34      105.29       97.79     32.85 o
   2   4  34       43.82       10.67     21.07 o
   3   4  34      199.91      168.93     41.32 o
   4   4  34      140.56      173.88     42.70 o
   5   4  34        8.20       27.20     25.76 o
  -4   5  34      162.73      180.76     32.81 o
  -3   5  34       99.20      127.47     27.29 o
  -2   5  34       24.24      -14.87     18.39 o
  -1   5  34      103.74       90.63     34.36 o
   0   5  34      365.70      331.10     54.68 o
   1   5  34      107.66       49.79     28.58 o
   2   5  34       23.87       40.35     28.99 o
   3   5  34      104.06      177.26     43.11 o
   4   5  34      158.44      176.09     44.21 o
  -3   6  34       17.74       10.29     14.17 o
  -2   6  34      219.23      258.66     51.79 o
  -1   6  34        9.53       -6.61     23.83 o
   0   6  34      379.75      420.63     61.77 o
   1   6  34       11.53       20.32     26.44 o
   1   0  35      148.92      154.07     25.90 o
   2   0  35       55.38       41.11     16.36 o
   3   0  35       18.70       15.35     13.57 o
   4   0  35       61.93       26.74     14.65 o
   5   0  35       60.81       55.74     24.31 o
   6   0  35       78.80       27.20     18.11 o
  -6   1  35        7.74       -1.18     20.93 o
  -5   1  35      164.44      194.15     35.29 o
  -4   1  35       75.01       70.80     20.83 o
  -3   1  35      186.40      198.16     64.04 o
  -2   1  35       11.40       21.14     27.79 o
  -1   1  35      735.29      738.03     49.64 o
   0   1  35       19.19       18.05     13.16 o
   1   1  35      734.94      833.43     53.40 o
   2   1  35       10.10        2.45     12.81 o
   3   1  35      187.33      238.15     34.64 o
   4   1  35       73.94       41.67     18.09 o
   5   1  35      164.40      170.59     40.49 o
   6   1  35        7.86        8.71     16.28 o
  -5   2  35      131.61       91.53     27.10 o
  -4   2  35       36.95       55.12     20.04 o
  -3   2  35       13.29       17.60     13.37 o
  -2   2  35      141.77      137.41     38.84 o
  -1   2  35      301.21      296.23     60.74 o
   0   2  35        2.95       11.10     13.95 o
   1   2  35      301.48      309.56     55.44 o
   2   2  35      145.47      141.61     33.12 o
   3   2  35       14.13        6.30     12.72 o
   4   2  35       35.63       67.38     19.80 o
   5   2  35      128.90      114.93     29.20 o
  -5   3  35       78.30       70.35     19.35 o
  -4   3  35        8.55        4.74     11.04 o
  -3   3  35       45.84       55.43     15.13 o
  -2   3  35      154.15      160.81     26.94 o
  -1   3  35      184.46      222.13    110.70 o
   0   3  35      133.33      157.53     42.56 o
   1   3  35      193.66      228.98     48.00 o
   2   3  35      151.48      135.60     24.40 o
   3   3  35       43.87       74.44     30.78 o
   4   3  35        7.36       19.42     23.62 o
   5   3  35       80.53       34.71     27.75 o
  -4   4  35       32.42       22.80     14.11 o
  -3   4  35       19.54        5.17     13.18 o
  -2   4  35      157.55       36.34     46.79 o
  -1   4  35      194.32      223.81     47.10 o
   0   4  35        6.03      -12.05     17.01 o
   1   4  35      197.22      210.86     46.21 o
   2   4  35      162.98      206.87     44.56 o
   3   4  35       19.86        4.55     21.69 o
   4   4  35       32.40       54.47     30.03 o
  -4   5  35       76.57       80.31     24.56 o
  -3   5  35      223.07      235.59     50.75 o
  -2   5  35       69.55       72.93     32.44 o
  -1   5  35      134.84      171.89     44.28 o
   0   5  35      111.26      125.61     39.87 o
   1   5  35      144.66      188.14     45.11 o
   2   5  35       67.35       82.98     33.95 o
   3   5  35      218.55      201.50     48.14 o
   4   5  35       74.13       36.57     31.20 o
  -2   6  35       33.55        2.75     26.79 o
  -1   6  35       35.58       26.38     27.55 o
   0   6  35       16.46       13.29     25.76 o
   1   6  35       36.62       34.98     30.30 o
   0   0  36       80.97      155.22     37.74 o
   1   0  36        7.65       -3.38     10.12 o
   2   0  36        4.97        7.21     14.63 o
   3   0  36      108.49       92.32     22.85 o
   4   0  36      302.28      228.22     44.66 o
   5   0  36      110.94      169.51     31.28 o
  -5   1  36        0.97        0.36     13.81 o
  -4   1  36       45.91       35.63     16.27 o
  -3   1  36      631.77      696.04     53.96 o
  -2   1  36       13.42       30.13     15.73 o
  -1   1  36      192.44      210.63     29.80 o
   0   1  36       10.62        2.40     12.66 o
   1   1  36      187.64      240.64     48.76 o
   2   1  36       12.96       12.21     12.43 o
   3   1  36      634.98      631.66     55.02 o
   4   1  36       45.49       31.38     16.47 o
   5   1  36        1.02        7.09     14.72 o
  -5   2  36      104.98      129.36     27.26 o
  -4   2  36      254.75      185.32     45.97 o
  -3   2  36      107.68      103.35     23.05 o
  -2   2  36       30.28       22.63     15.62 o
  -1   2  36       39.76       35.46     24.76 o
   0   2  36      113.05      152.19     52.72 o
   1   2  36       40.04       27.41     15.58 o
   2   2  36       28.49       40.37     15.36 o
   3   2  36      109.57      124.16     23.98 o
   4   2  36      266.40      346.84     38.83 o
   5   2  36      103.54      104.72     28.54 o
  -5   3  36        0.42        2.10     11.43 o
  -4   3  36      127.58      172.61     37.58 o
  -3   3  36      292.17      302.45     37.75 o
  -2   3  36       29.07       33.51     21.69 o
  -1   3  36      111.59      148.55     25.75 o
   0   3  36      165.00      190.58     29.19 o
   1   3  36      102.41       86.36     31.54 o
   2   3  36       30.72       10.70     14.29 o
   3   3  36      295.97      354.45     57.43 o
   4   3  36      129.03      141.17     41.87 o
   5   3  36        0.43        7.78     23.90 o
  -4   4  36      264.98      253.57     29.40 o
  -3   4  36        7.08        9.41     15.88 o
  -2   4  36       77.54       61.05     20.09 o
  -1   4  36       31.87        6.61     19.08 o
   0   4  36       92.88      136.90     39.60 o
   1   4  36       30.26       -2.34     21.14 o
   2   4  36       77.92       86.29     34.91 o
   3   4  36        7.49      -15.36     15.36 o
   4   4  36      278.78      281.11     55.51 o
  -3   5  36      454.64      428.41     67.21 o
  -2   5  36      140.67      101.23     38.08 o
  -1   5  36       67.67       25.34     24.10 o
   0   5  36       68.06       71.28     32.78 o
   1   5  36       62.56       34.02     28.44 o
   2   5  36      142.66      218.16     48.48 o
   3   5  36      454.60      404.99     62.87 o
  -2   6  36      138.40      101.64     38.77 o
  -1   6  36        3.26        5.85     24.58 o
   0   6  36       17.91       37.32     31.61 o
   1   6  36        3.30       -9.99     23.90 o
   1   0  37       33.08       24.12     14.85 o
   2   0  37      559.73      584.27     46.69 o
   3   0  37      122.40      104.37     42.32 o
   4   0  37      116.99      118.84     35.40 o
   5   0  37        0.88        2.54     14.13 o
  -5   1  37      209.30      204.64     34.22 o
  -4   1  37       83.49       47.29     25.14 o
  -3   1  37       55.21       37.07     16.38 o
  -2   1  37      143.99      209.15     50.27 o
  -1   1  37      416.11      386.56     39.60 o
   0   1  37        0.74       -3.00     11.25 o
   1   1  37      418.92      389.88     39.26 o
   2   1  37      144.01      140.35     25.81 o
   3   1  37       52.48       56.25     31.92 o
   4   1  37       82.78       67.31     45.28 o
   5   1  37      203.34      263.23     37.15 o
  -5   2  37       17.55       49.68     28.37 o
  -4   2  37       57.04       70.23     22.35 o
  -3   2  37       12.44       19.00     16.67 o
  -2   2  37      283.77      341.09     37.74 o
  -1   2  37       89.49       85.23     21.82 o
   0   2  37       17.60       31.64     16.72 o
   1   2  37       89.10       93.89     22.24 o
   2   2  37      290.64      338.77     54.06 o
   3   2  37       11.92      -10.80     10.80 o
   4   2  37       59.69       68.25     21.33 o
   5   2  37       17.47       17.06     16.84 o
  -5   3  37      216.78      185.43     32.56 o
  -4   3  37      145.59      148.76     23.66 o
  -3   3  37       66.18       51.46     23.14 o
  -2   3  37      103.41       86.68     40.11 o
  -1   3  37      179.93      192.07     30.64 o
   0   3  37      212.53      245.87     51.37 o
   1   3  37      180.52      207.96     65.87 o
   2   3  37      103.01        6.75     16.87 o
   3   3  37       62.88       98.61     34.64 o
   4   3  37      143.18      165.21     45.18 o
   5   3  37      207.41      141.72     44.07 o
  -4   4  37        3.31        0.60     12.36 o
  -3   4  37        3.28       16.67     22.93 o
  -2   4  37      178.61      189.03     44.76 o
  -1   4  37       42.92       20.18     24.79 o
   0   4  37        9.45      -15.36     15.36 o
   1   4  37       43.58       25.69     26.31 o
   2   4  37      181.47      176.50     44.69 o
   3   4  37        3.90        7.85     21.55 o
   4   4  37        4.69       -2.13     24.52 o
  -3   5  37       21.09       60.74     32.92 o
  -2   5  37        8.96        3.24     23.14 o
  -1   5  37      130.15      111.91     37.53 o
   0   5  37      532.33      469.52     65.77 o
   1   5  37      127.66      118.17     40.29 o
   2   5  37        9.80        9.43     21.97 o
   3   5  37       19.78       88.42     36.71 o
  -1   6  37        1.72      -11.84     20.73 o
   0   6  37       41.83       39.32     31.68 o
   1   6  37        2.11        1.31     25.34 o
   0   0  38      516.82      554.50     65.15 o
   1   0  38       40.17       36.58     17.66 o
   2   0  38      171.08      182.44     29.51 o
   3   0  38       40.91       36.34     17.91 o
   4   0  38       79.08       45.06     24.41 o
   5   0  38       28.89       46.90     20.43 o
  -5   1  38      210.69      221.24     35.98 o
  -4   1  38       81.94       78.22     22.54 o
  -3   1  38      147.38      183.92     46.97 o
  -2   1  38        4.49       26.22     17.87 o
  -1   1  38      219.40      268.17     40.35 o
   0   1  38        1.97       -4.14     12.07 o
   1   1  38      216.99      249.18     33.16 o
   2   1  38        4.75       -3.83     11.31 o
   3   1  38      155.57      190.67     71.96 o
   4   1  38       80.41      117.35     31.54 o
   5   1  38      211.47      272.55     69.24 o
  -5   2  38       16.54        1.16     30.92 o
  -4   2  38       99.59       85.22     23.83 o
  -3   2  38       56.33       42.41     18.62 o
  -2   2  38      109.24      109.31     23.83 o
  -1   2  38       24.12       40.06     17.93 o
   0   2  38      277.61      314.87     75.48 o
   1   2  38       22.35       31.92     16.80 o
   2   2  38      110.34      136.96     26.94 o
   3   2  38       57.74       70.20     21.60 o
   4   2  38      102.60      136.66     27.60 o
   5   2  38       16.85       16.09     17.61 o
  -4   3  38      223.91      280.70     88.04 o
  -3   3  38      263.40      346.60     41.61 o
  -2   3  38        3.91        3.31     13.42 o
  -1   3  38       39.83       27.92     16.95 o
   0   3  38      123.61      153.98     28.30 o
   1   3  38       37.23       12.99     14.82 o
   2   3  38        3.85        7.64     21.14 o
   3   3  38      272.44      428.62     63.29 o
   4   3  38      225.53      192.55     47.31 o
  -4   4  38      205.19      223.92     37.04 o
  -3   4  38       98.16      118.78     27.00 o
  -2   4  38       91.01       39.94     28.37 o
  -1   4  38       43.64       52.06     29.89 o
   0   4  38      228.36      319.26     57.50 o
   1   4  38       40.21       36.84     28.44 o
   2   4  38       90.66      106.60     39.05 o
   3   4  38       93.96       99.72     37.74 o
   4   4  38      212.31      171.34     47.03 o
  -2   5  38       12.05        6.06     25.34 o
  -1   5  38       14.18       18.32     28.03 o
   0   5  38        0.44      -14.12     20.59 o
   1   5  38       11.89        0.48     23.14 o
   2   5  38       13.08        1.65     25.89 o
   1   0  39      178.65      183.25     31.17 o
   2   0  39       33.98       39.30     18.32 o
   3   0  39       20.48       14.34     16.20 o
   4   0  39       47.49       35.87     18.57 o
   5   0  39        7.65       17.46     16.75 o
  -5   1  39      349.51      412.54     48.25 o
  -4   1  39       68.09       49.55     25.20 o
  -3   1  39       23.82       30.33     26.89 o
  -2   1  39      548.11      521.49     46.77 o
  -1   1  39       62.74       63.79     28.20 o
   0   1  39       69.80       56.93     59.53 o
   1   1  39       67.49       62.50     20.04 o
   2   1  39      548.45      537.16     61.67 o
   3   1  39       23.93       39.68     17.60 o
   4   1  39       66.91       49.44     28.48 o
   5   1  39      354.59      327.62     42.21 o
  -4   2  39       97.67       79.93     24.19 o
  -3   2  39       91.65       80.38     23.29 o
  -2   2  39      108.51      145.23     27.80 o
  -1   2  39      160.92      155.99     28.85 o
   0   2  39        5.80       28.72     16.66 o
   1   2  39      155.84      131.45     27.00 o
   2   2  39      102.20       71.45     21.21 o
   3   2  39       89.87       61.49     27.20 o
   4   2  39       95.57      113.87     37.36 o
  -4   3  39      172.14      187.87     40.77 o
  -3   3  39      130.37      172.22     30.58 o
  -2   3  39      506.40      534.43     48.13 o
  -1   3  39       47.06       13.30     17.01 o
   0   3  39       87.67       54.85     41.84 o
   1   3  39       50.80      108.22     23.84 o
   2   3  39      509.42      478.96     65.90 o
   3   3  39      131.95      151.57     44.14 o
   4   3  39      173.10      192.20     48.69 o
  -3   4  39       40.07       81.26     34.91 o
  -2   4  39       31.17       32.57     26.44 o
  -1   4  39      168.65      221.61     50.96 o
   0   4  39        3.56        4.34     21.90 o
   1   4  39      158.79      193.79     46.90 o
   2   4  39       30.47        5.44     24.79 o
   3   4  39       38.87       37.81     29.96 o
  -2   5  39       73.55       83.40     36.09 o
  -1   5  39        3.42        0.34     24.10 o
   0   5  39        0.05       -4.20     24.86 o
   1   5  39        3.39       -5.92     24.38 o
   2   5  39       76.33       18.04     28.44 o
   0   0  40       35.59       37.46     25.07 o
   1   0  40      191.69      249.99     51.44 o
   2   0  40        0.21       10.56     18.08 o
   3   0  40       41.53       57.86     20.10 o
   4   0  40        2.62       -0.71     14.25 o
  -4   1  40      155.36      161.02     30.36 o
  -3   1  40       90.65       84.44     23.87 o
  -2   1  40      240.21      289.61     37.93 o
  -1   1  40        9.07        0.53     12.63 o
   0   1  40      164.37      219.75     43.18 o
   1   1  40        9.06        0.89     14.26 o
   2   1  40      237.92      238.74     79.26 o
   3   1  40       90.72       85.95     23.88 o
   4   1  40      158.14      142.17     29.18 o
  -4   2  40       77.71      111.77     27.21 o
  -3   2  40      114.77       83.41     22.70 o
  -2   2  40       91.01      145.14     31.30 o
  -1   2  40      229.75      278.73     37.33 o
   0   2  40       41.88       19.76     16.39 o
   1   2  40      226.92      227.46     34.62 o
   2   2  40       89.44      156.17     33.74 o
   3   2  40      109.34       89.39     59.36 o
   4   2  40       77.28       77.42     23.97 o
  -4   3  40      102.38      145.98     32.03 o
  -3   3  40       68.41       51.87     21.33 o
  -2   3  40      120.01      136.15     28.32 o
  -1   3  40      133.43      114.42     46.79 o
   0   3  40      134.97      129.07     26.57 o
   1   3  40      135.46      136.23     63.11 o
   2   3  40      118.52      113.56     38.84 o
   3   3  40       68.49       54.13     31.95 o
   4   3  40      102.30      107.70     40.63 o
  -3   4  40      132.90      194.82     51.65 o
  -2   4  40      307.36      324.70     61.77 o
  -1   4  40       85.22      123.20     40.35 o
   0   4  40      105.75       45.38     33.81 o
   1   4  40       84.78      116.38     41.11 o
   2   4  40      301.79      270.29     56.40 o
   3   4  40      136.98      257.21     55.16 o
  -1   5  40       20.15       17.49     24.58 o
   0   5  40       84.08       97.93     39.18 o
   1   5  40       21.15       14.87     26.44 o
   1   0  41      254.36      172.82     31.21 o
   2   0  41       10.13       14.31     19.35 o
   3   0  41       58.63       57.49     21.91 o
   4   0  41      150.09      183.66     39.98 o
  -4   1  41      237.90      313.83     42.58 o
  -3   1  41       38.27       37.72     25.89 o
  -2   1  41      627.92      735.02     55.30 o
  -1   1  41       18.83        9.22     26.38 o
   0   1  41       49.26       67.95     23.62 o
   1   1  41       20.55       42.11     19.52 o
   2   1  41      623.86      634.47     52.15 o
   3   1  41       39.93       53.61     19.85 o
   4   1  41      233.42      279.47     39.39 o
  -4   2  41      128.55      169.88     32.97 o
  -3   2  41        4.36       -0.52     14.18 o
  -2   2  41       32.66       62.43     43.32 o
  -1   2  41      358.45      403.30     43.85 o
   0   2  41       33.53       20.52     16.95 o
   1   2  41      365.43      438.55     44.80 o
   2   2  41       30.08       82.07     23.40 o
   3   2  41        5.12        2.05     15.06 o
   4   2  41      129.04      190.25     58.16 o
  -3   3  41      133.25      156.76     30.85 o
  -2   3  41      261.18      264.26     49.14 o
  -1   3  41        5.91       15.38     16.63 o
   0   3  41       33.65        7.91     16.36 o
   1   3  41        6.32       28.96     17.39 o
   2   3  41      253.04      292.88     58.12 o
   3   3  41      136.30      181.25     46.69 o
  -2   4  41       21.66        3.58     23.62 o
  -1   4  41      320.91      253.08     55.92 o
   0   4  41       33.06       22.52     28.17 o
   1   4  41      329.57      416.84     67.07 o
   2   4  41       22.73       -5.23     22.79 o
   0   5  41        0.87       10.19     25.55 o
   0   0  42      903.59      964.94     89.04 o
   1   0  42      299.83      405.15     44.84 o
   2   0  42      146.38      192.33     36.19 o
   3   0  42      165.95      130.32     28.31 o
   4   0  42      298.69      324.21     43.58 o
  -4   1  42     1417.91     1729.70     86.19 o
  -3   1  42       47.56       51.93     20.98 o
  -2   1  42      121.81      181.71     32.07 o
  -1   1  42        2.44       -2.79     14.36 o
   0   1  42      228.46      273.48     38.07 o
   1   1  42        1.94       -2.08     13.03 o
   2   1  42      121.27      125.66     53.30 o
   3   1  42       46.82       17.90     17.58 o
   4   1  42     1412.05     1506.49     79.36 o
  -3   2  42      162.24      134.24     44.25 o
  -2   2  42       20.15       30.35     18.81 o
  -1   2  42      153.99      196.13     32.50 o
   0   2  42      586.46      690.70     54.78 o
   1   2  42      155.31      141.83     28.85 o
   2   2  42       19.77        0.86     15.13 o
   3   2  42      167.75      233.28     47.96 o
  -3   3  42       85.30       75.09     25.36 o
  -2   3  42       52.63       31.05     19.05 o
  -1   3  42       58.89       47.45     20.52 o
   0   3  42        0.44      -12.67     14.50 o
   1   3  42       59.66       43.32     29.34 o
   2   3  42       52.34       49.93     31.20 o
   3   3  42       78.30      116.24     40.91 o
  -2   4  42        7.46       -5.03     26.03 o
  -1   4  42        2.81      -19.70     19.70 o
   0   4  42      339.12      327.32     61.70 o
   1   4  42        2.42        6.75     26.44 o
   2   4  42        7.67       17.01     28.03 o
   1   0  43      500.73      615.63    128.09 o
   2   0  43      115.83      104.05     33.37 o
   3   0  43      250.39      265.86     38.07 o
  -3   1  43       31.01       34.82     29.68 o
  -2   1  43      408.57      432.42     51.13 o
  -1   1  43      140.46      163.81     31.61 o
   0   1  43       72.86      115.04     27.59 o
   1   1  43      139.61      157.08     31.03 o
   2   1  43      409.67      451.19     75.20 o
   3   1  43       30.91       27.84     21.86 o
  -3   2  43       73.78      110.94     27.86 o
  -2   2  43      234.75      255.24     38.61 o
  -1   2  43      276.54      293.53     40.28 o
   0   2  43       24.24       -0.19     30.89 o
   1   2  43      271.97      330.61     42.02 o
   2   2  43      248.54      292.66     39.57 o
   3   2  43       72.45       65.92     23.62 o
  -2   3  43       39.29       64.85     24.22 o
  -1   3  43      164.92      187.77     34.01 o
   0   3  43      109.07       94.48     25.54 o
   1   3  43      160.59      226.98     51.92 o
   2   3  43       40.60       48.34     32.30 o
  -1   4  43      101.89       63.42     36.64 o
   0   4  43       30.26        3.58     26.93 o
   1   4  43       99.78       89.18     40.35 o
   0   0  44       53.22       62.80     33.12 o
   1   0  44       42.12       57.18     22.45 o
   2   0  44       81.80       75.85     37.29 o
   3   0  44       22.64       15.31     17.86 o
  -3   1  44      144.11      151.81     31.07 o
  -2   1  44       33.02       29.68     19.30 o
  -1   1  44      241.30      268.41     50.13 o
   0   1  44      188.72      207.22     35.04 o
   1   1  44      239.62      213.55     34.74 o
   2   1  44       33.49       44.26     21.00 o
   3   1  44      137.30      125.26     89.32 o
  -2   2  44       24.71       12.20     17.67 o
  -1   2  44      139.30      225.58     80.26 o
   0   2  44       53.87       22.23     24.38 o
   1   2  44      137.69      154.21     30.68 o
   2   2  44       24.92       28.85     19.52 o
  -2   3  44       22.29       26.45     26.31 o
  -1   3  44      290.56      345.28     80.33 o
   0   3  44        4.28        1.11     16.35 o
   1   3  44      290.33      204.87     51.30 o
   2   3  44       22.56       71.00     37.67 o
   1   0  45        6.85       13.33     27.82 o
   2   0  45       33.52       33.96     19.24 o
   3   0  45       89.36      121.31     29.80 o
  -2   1  45       45.45       30.47     19.42 o
  -1   1  45       41.11       59.69     22.91 o
   0   1  45        6.63       11.21     17.53 o
   1   1  45       39.33       10.19     16.99 o
   2   1  45       43.87       23.65     19.88 o
  -2   2  45       27.64       32.90     19.47 o
  -1   2  45       36.44       49.49     22.90 o
   0   2  45        0.48       -3.29     16.72 o
   1   2  45       34.37       29.81     20.59 o
   2   2  45       27.92       11.38     19.01 o
  -1   3  45      187.91      188.67     35.29 o
   0   3  45       33.19       33.74     33.47 o
   1   3  45      186.98      122.10     47.93 o
   0   0  46      124.13      144.07     44.14 o
   1   0  46      224.71      214.23     42.46 o
   2   0  46       84.38       82.13     27.46 o
  -2   1  46       17.29       16.19     20.45 o
  -1   1  46       79.61       36.81     20.75 o
   0   1  46       67.54       99.18     27.82 o
   1   1  46       81.74       51.55     26.75 o
   2   1  46       18.20       48.25     22.80 o
  -1   2  46      137.01      172.10     33.85 o
   0   2  46      220.52      211.15     78.75 o
   1   2  46      136.80      144.44     31.55 o
   1   0  47      115.15      169.28     52.30 o
  -1   1  47        9.58       -3.03     16.87 o
   0   1  47        6.39      -14.83     14.83 o
   1   1  47        9.06       20.86     22.21 o
 
